# Supplementary material for: Codevelopment of gut microbial metabolism and visual neural circuitry over human infancy
Source: mBio. 2025 Jun 30;16(8):e00835-25. doi: 10.1128/mbio.00835-25 (PMC12345167; doi:10.1128/mbio.00835-25)
Supplement: Table S4 — Concurrent associations between neuroactive gene sets and VEP. [file mbio.00835-25-s0005.xlsx]

## Sheet: Sheet1
Table S4: Concurrent associations between neuroactive genesets and VEP
timepoint	geneset	feature type	peak_num	es	pvalue	q₀
v1	GABA synthesis	latency	P1	0.434843	0.0026	0.0555789
	Propionate degradation	latency	N1	0.565573	0.0032	0.0555789
	Tryptophan synthesis	latency	P1	-0.154924	0.013	0.117857
	Quinolinic acid synthesis	amp	N2	0.367541	0.0032	0.0555789
	Quinolinic acid degradation	latency	P1	-0.189427	0.016	0.1215
	Menaquinone synthesis	latency	N1	0.154117	0.014	0.117857
v2	Glutamate synthesis	amp	N2	-0.169185	0.04	0.197015
		latency	N2	0.18428	0.0182	0.125265
	Acetate synthesis	latency	N2	0.166168	0.0076	0.109043
	Propionate synthesis	latency	N1	-0.294003	0.0342	0.176344
	Propionate degradation	latency	N1	-0.477704	0.0102	0.116471
	Butyrate synthesis	latency	P1	0.31397	0.0144	0.117857
			N2	0.314351	0.0146	0.117857
		amp	P1	0.291122	0.0238	0.151038
	DOPAC synthesis	latency	P1	-0.4667	0.0336	0.176
	Tryptophan synthesis	latency	N1	0.173269	0.0012	0.044
			P1	-0.127042	0.0232	0.150118
	Menaquinone synthesis	latency	P1	-0.145353	0.0282	0.169714
			N2	-0.143209	0.0304	0.172033
		amp	P1	0.230282	0.0006	0.033
	Inositol synthesis	latency	N1	0.564035	0.0022	0.0555789
	Inositol degradation	latency	P1	0.60283	0.003	0.0555789
			N2	0.658545	0.0008	0.0377143
		amp	N1	-0.547785	0.0096	0.116471
			P1	0.7652	0.0002	0.0165
			N2	-0.717734	0	0
	p-Cresol synthesis	latency	N2	0.305258	0.0298	0.172033
	S-Adenosylmethionine synthesis	amp	P1	0.266795	0.0074	0.109043
	17-beta-Estradiol degradation	latency	N2	0.37579	0.0096	0.116471
	ClpB	latency	N1	0.33964	0.005	0.0817143
		amp	N1	-0.27896	0.0336	0.176
v3	Glutamate synthesis	latency	N1	0.197219	0.0114	0.116471
			P1	-0.198741	0.0102	0.116471
			N2	-0.197873	0.0134	0.117857
		amp	N1	0.221596	0.0032	0.0555789
			P1	-0.221897	0.0052	0.0817143
	Glutamate degradation	amp	N1	-0.316359	0.0284	0.169714
	Tryptophan synthesis	latency	N2	-0.139558	0.015	0.117857
	Quinolinic acid degradation	amp	P1	-0.170712	0.0314	0.172033
	Acetate synthesis	latency	N1	0.140844	0.0308	0.172033
			P1	-0.188574	0.0024	0.0555789
			N2	-0.218285	0.0004	0.0264
		amp	P1	-0.205257	0.0012	0.044
			N2	0.197977	0.0018	0.054
	Propionate synthesis	amp	N2	0.368535	0.0014	0.0462
	Propionate degradation	latency	P1	0.473911	0.012	0.116471
			N2	0.479405	0.0126	0.117857
		amp	N1	-0.426355	0.0288	0.169714
	Butyrate synthesis	amp	P1	-0.286177	0.0186	0.125265
			N2	0.287235	0.0204	0.13464
	Menaquinone synthesis	latency	P1	-0.161163	0.012	0.116471
			N2	-0.138527	0.0408	0.198
		amp	N1	0.165482	0.0114	0.116471
			P1	-0.235656	0	0
			N2	0.245433	0.0002	0.0165
	Inositol synthesis	amp	N2	0.388363	0.011	0.116471
	p-Cresol synthesis	latency	N2	-0.354333	0.0148	0.117857
		amp	N1	0.303633	0.0382	0.193938
			P1	-0.409361	0.0024	0.0555789
			N2	0.361124	0.0104	0.116471
	S-Adenosylmethionine synthesis	latency	N2	-0.225857	0.0396	0.197015
		amp	N1	0.280847	0.0084	0.1155
			P1	-0.255692	0.0172	0.123391
	17-beta-Estradiol degradation	latency	N2	-0.373333	0.0172	0.123391
	ClpB	latency	N1	0.302031	0.0162	0.1215
			P1	-0.266439	0.0318	0.172033
			N2	-0.292552	0.0186	0.125265
		amp	P1	-0.278917	0.027	0.168113
