# Supplementary material for: Codevelopment of gut microbial metabolism and visual neural circuitry over human infancy
Source: mBio. 2025 Jun 30;16(8):e00835-25. doi: 10.1128/mbio.00835-25 (PMC12345167; doi:10.1128/mbio.00835-25)
Supplement: Table S5 — Feature-wise association of microbial species with VEP features. [file mbio.00835-25-s0006.xlsx]

## Sheet: Table_maaslin_species.csv
Table S5: Feature-wise association of microbial species with VEP features
model	feature	metadata	coef	stderr	pval_individual	qval_individual	pval_joint	qval_joint	error	N	N_not_zero
v3_amp_P1	s__Faecalibacterium_prausnitzii	peak_amp_P1_corrected	-0.655914	0.162344	0.000243929	0.292714	0.000243929	0.17075	NA	70	67
v3_amp_P1	s__Faecalibacterium_prausnitzii	peak_amp_P1_corrected	-0.418451	0.467891	0.371143	0.988655	0.000243929	0.17075	Prevalence association possibly induced by stronger abundance association	70	67
v2_amp_P1	s__Haemophilus_parahaemolyticus	peak_amp_P1_corrected	-6.33954	0.772398	0.00440185	0.532939	0.00878433	0.616519	NA	86	6
v2_amp_P1	s__Lactobacillus_mucosae	peak_amp_P1_corrected	2.008	0.369977	0.00305392	0.532939	0.00609851	0.616519	NA	86	8
v2_amp_P1	s__Haemophilus_parahaemolyticus	peak_amp_P1_corrected	-0.175801	0.419476	0.675146	0.965591	0.00878433	0.616519	NA	86	6
v2_amp_P1	s__Lactobacillus_mucosae	peak_amp_P1_corrected	-0.127872	0.370219	0.729797	0.965591	0.00609851	0.616519	NA	86	8
v2_latency_P1	s__Clostridium_paraputrificum	peak_latency_P1_corrected	0.894947	0.306695	0.00352243	0.567629	0.00703246	0.65673	NA	86	20
v2_latency_P1	s__Lachnospiraceae_bacterium_2_1_46FAA	peak_latency_P1_corrected	1.37254	0.474615	0.00382924	0.567629	0.00764382	0.65673	NA	86	5
v2_latency_P1	s__Clostridium_paraputrificum	peak_latency_P1_corrected	0.223602	0.491512	0.811404	0.978177	0.00703246	0.65673	NA	86	20
v2_latency_P1	s__Lachnospiraceae_bacterium_2_1_46FAA	peak_latency_P1_corrected	-0.061385	1.82889	0.943008	0.99038	0.00764382	0.65673	NA	86	5
v2_amp_P1	s__Eubacterium_limosum	peak_amp_P1_corrected	0.940413	0.347783	0.00685055	0.597048	0.0136542	0.689884	NA	86	8
v2_amp_P1	s__Haemophilus_sp_HMSC71H05	peak_amp_P1_corrected	0.861469	0.319263	0.00696943	0.597048	0.0138903	0.689884	NA	86	11
v2_amp_P1	s__Eubacterium_limosum	peak_amp_P1_corrected	-1.17768	0.82613	0.287669	0.918308	0.0136542	0.689884	NA	86	8
v2_amp_P1	s__Haemophilus_sp_HMSC71H05	peak_amp_P1_corrected	0.152386	0.512934	0.555491	0.951124	0.0138903	0.689884	NA	86	11
v1_amp_P1	s__Clostridium_lavalense	peak_amp_P1_corrected	4.27829	0.824398	0.00299697	0.611382	0.00598496	0.694255	NA	97	9
v1_amp_P1	s__Coprococcus_comes	peak_amp_P1_corrected	-1.95235	0.0780569	0.00157265	0.611382	0.00314283	0.694255	NA	97	7
v1_amp_P1	s__Dialister_sp_CAG_486	peak_amp_P1_corrected	-1.30439	0.429079	0.00236598	0.611382	0.00472636	0.694255	NA	97	18
v1_amp_P1	s__Clostridium_lavalense	peak_amp_P1_corrected	-0.24777	0.381432	0.515966	0.967809	0.00598496	0.694255	NA	97	9
v1_amp_P1	s__Coprococcus_comes	peak_amp_P1_corrected	0.155087	0.367895	0.673351	0.967809	0.00314283	0.694255	NA	97	7
v1_amp_P1	s__Dialister_sp_CAG_486	peak_amp_P1_corrected	-0.225225	1.19256	0.77198	0.993683	0.00472636	0.694255	NA	97	18
v3_amp_P1	s__Flavonifractor_plautii	peak_amp_P1_corrected	-0.787363	0.236144	0.00105323	0.631941	0.00210536	0.736876	NA	70	59
v3_amp_P1	s__Flavonifractor_plautii	peak_amp_P1_corrected	0.0402476	0.324531	0.901301	0.988655	0.00210536	0.736876	NA	70	59
v2_amp_N2	s__Bifidobacterium_catenulatum	peak_amp_N2_corrected	-4.20854	0.55468	0.0180322	0.672409	0.0357393	0.746542	NA	86	5
v2_amp_N2	s__Clostridiales_bacterium_1_7_47FAA	peak_amp_N2_corrected	21.8856	0.498914	0.0155983	0.672409	0.0309532	0.746542	NA	86	4
v2_amp_N2	s__Clostridium_sp_CAG_505	peak_amp_N2_corrected	-1.4506	0.210953	0.0121816	0.672409	0.0242148	0.746542	NA	86	6
v2_amp_N2	s__Enterococcus_hirae	peak_amp_N2_corrected	-7.1747	0.663081	0.0089013	0.672409	0.0177234	0.746542	NA	86	5
v2_amp_N2	s__Haemophilus_parahaemolyticus	peak_amp_N2_corrected	5.93173	1.1571	0.0156022	0.672409	0.030961	0.746542	NA	86	6
v2_amp_N2	s__Hungatella_hathewayi	peak_amp_N2_corrected	-1.12285	0.450948	0.0181498	0.672409	0.0359701	0.746542	NA	86	35
v2_amp_N2	s__Sutterella_wadsworthensis	peak_amp_N2_corrected	-1.01866	0.367823	0.0149099	0.672409	0.0295976	0.746542	NA	86	21
v2_amp_N2	s__Clostridium_paraputrificum	peak_amp_N2_corrected	-0.802368	0.290452	0.00573636	0.672409	0.0114398	0.746542	NA	86	20
v2_amp_N2	s__Enterococcus_faecium	peak_amp_N2_corrected	1.12858	0.417495	0.006867	0.672409	0.0136868	0.746542	NA	86	21
v2_amp_N2	s__Eubacterium_limosum	peak_amp_N2_corrected	-0.853884	0.331663	0.0100369	0.672409	0.0199731	0.746542	NA	86	8
v2_amp_N2	s__Haemophilus_sp_HMSC71H05	peak_amp_N2_corrected	-0.86521	0.319841	0.0068279	0.672409	0.0136092	0.746542	NA	86	11
v2_amp_N2	s__Butyribacterium_methylotrophicum	peak_amp_N2_corrected	-1.03799	0.458808	0.0236743	0.715799	0.0236743	0.746542	NA	86	2
v2_amp_N2	s__Eubacterium_limosum	peak_amp_N2_corrected	1.34497	0.813661	0.194906	0.902239	0.0199731	0.746542	NA	86	8
v2_amp_N2	s__Sutterella_wadsworthensis	peak_amp_N2_corrected	0.353502	0.289752	0.222458	0.904889	0.0295976	0.746542	NA	86	21
v2_amp_N2	s__Enterococcus_faecium	peak_amp_N2_corrected	0.798728	0.906382	0.456555	0.943033	0.0136868	0.746542	NA	86	21
v2_amp_N2	s__Clostridiales_bacterium_1_7_47FAA	peak_amp_N2_corrected	0.493238	0.623484	0.428885	0.943033	0.0309532	0.746542	NA	86	4
v2_amp_N2	s__Clostridium_sp_CAG_505	peak_amp_N2_corrected	0.32759	0.478768	0.493826	0.944072	0.0242148	0.746542	NA	86	6
v2_amp_N2	s__Hungatella_hathewayi	peak_amp_N2_corrected	-0.115107	0.21898	0.59913	0.962331	0.0359701	0.746542	NA	86	35
v2_amp_N2	s__Clostridium_paraputrificum	peak_amp_N2_corrected	-0.08364	0.377474	0.671472	0.970532	0.0114398	0.746542	NA	86	20
v2_amp_N2	s__Haemophilus_sp_HMSC71H05	peak_amp_N2_corrected	-0.055285	0.410236	0.743179	0.970532	0.0136092	0.746542	NA	86	11
v2_amp_N2	s__Enterococcus_hirae	peak_amp_N2_corrected	0.146741	0.463087	0.751338	0.970532	0.0177234	0.746542	NA	86	5
v2_amp_N2	s__Haemophilus_parahaemolyticus	peak_amp_N2_corrected	0.159404	0.434958	0.714006	0.970532	0.030961	0.746542	NA	86	6
v2_amp_N2	s__Bifidobacterium_catenulatum	peak_amp_N2_corrected	-0.0101424	0.42588	0.981	0.999691	0.0357393	0.746542	NA	86	5
v2_amp_N2	s__Butyribacterium_methylotrophicum	peak_amp_N2_corrected	5.97991	NA	NA	NA	0.0236743	0.746542	Fitting error (NA p-value returned from fitting procedure)	86	2
v2_amp_N2	s__Lactobacillus_mucosae	peak_amp_N2_corrected	-1.89867	0.564316	0.0203103	0.695968	0.0402082	0.748877	NA	86	8
v2_amp_N2	s__Lactobacillus_mucosae	peak_amp_N2_corrected	0.0464499	0.364095	0.898484	0.984321	0.0402082	0.748877	NA	86	8
v2_latency_N1	s__Streptococcus_infantarius	peak_latency_N1	14.7149	0.767964	0.00318003	0.653815	0.00634995	0.756914	NA	86	5
v2_latency_N1	s__Streptococcus_infantarius	peak_latency_N1	0.00144366	0.436682	0.997362	1	0.00634995	0.756914	NA	86	5
v2_amp_P1	s__Lactobacillus_plantarum	peak_amp_P1_corrected	1.08023	0.420143	0.0101376	0.70583	0.0201725	0.814219	NA	86	4
v2_amp_P1	s__Veillonella_infantium	peak_amp_P1_corrected	0.632977	0.246715	0.0102991	0.70583	0.0204921	0.814219	NA	86	31
v2_amp_P1	s__Veillonella_infantium	peak_amp_P1_corrected	0.475428	0.359536	0.110911	0.9051	0.0204921	0.814219	NA	86	31
v2_amp_P1	s__Lactobacillus_plantarum	peak_amp_P1_corrected	-2.37	0.920015	0.256659	0.918308	0.0201725	0.814219	NA	86	4
v2_amp_N2	s__Dialister_invisus	peak_amp_N2_corrected	-0.745153	0.335515	0.0263562	0.752615	0.0520177	0.815857	NA	86	6
v2_amp_N2	s__Dialister_invisus	peak_amp_N2_corrected	0.184909	0.10643	0.712308	0.970532	0.0520177	0.815857	NA	86	6
v2_amp_P1	s__Clostridium_paraputrificum	peak_amp_P1_corrected	0.6893	0.271868	0.0112312	0.721607	0.0223363	0.825085	NA	86	20
v2_amp_P1	s__Butyribacterium_methylotrophicum	peak_amp_P1_corrected	1.27075	0.561123	0.0235343	0.805545	0.0235343	0.825085	NA	86	2
v2_amp_P1	s__Clostridium_paraputrificum	peak_amp_P1_corrected	0.254977	0.405667	0.335595	0.932319	0.0223363	0.825085	NA	86	20
v2_amp_P1	s__Butyribacterium_methylotrophicum	peak_amp_P1_corrected	3.90357	NA	NA	NA	0.0235343	0.825085	Fitting error (NA p-value returned from fitting procedure)	86	2
v1_amp_N1	s__Alistipes_finegoldii	peak_amp_N1	18.6983	0.335564	0.0131866	0.857368	0.0261992	0.826685	NA	97	4
v1_amp_N1	s__Bacteroides_thetaiotaomicron	peak_amp_N1	1.11595	0.423436	0.0164377	0.857368	0.0326051	0.826685	NA	97	32
v1_amp_N1	s__Clostridium_bolteae	peak_amp_N1	1.07874	0.397975	0.0179549	0.857368	0.0355875	0.826685	NA	97	21
v1_amp_N1	s__Coprobacillus_cateniformis	peak_amp_N1	4.08456	0.0535504	0.030995	0.857368	0.0610293	0.826685	NA	97	4
v1_amp_N1	s__Finegoldia_magna	peak_amp_N1	-2.35515	0.560352	0.0311062	0.857368	0.0612448	0.826685	NA	97	6
v1_amp_N1	s__Fusobacterium_mortiferum	peak_amp_N1	7.61839	0.627561	0.054316	0.857368	0.105682	0.826685	NA	97	4
v1_amp_N1	s__Haemophilus_parainfluenzae	peak_amp_N1	1.44404	0.441761	0.0136474	0.857368	0.0271086	0.826685	NA	97	11
v1_amp_N1	s__Haemophilus_sp_HMSC71H05	peak_amp_N1	1.60647	0.259209	0.0139805	0.857368	0.0277655	0.826685	NA	97	6
v1_amp_N1	s__Lactobacillus_paragasseri	peak_amp_N1	-2.71719	0.873753	0.0318145	0.857368	0.0626169	0.826685	NA	97	8
v1_amp_N1	s__Lactobacillus_salivarius	peak_amp_N1	-2.96157	0.0245936	0.0433496	0.857368	0.07091	0.826685	NA	97	4
v1_amp_N1	s__Roseburia_faecis	peak_amp_N1	5.05381	0.811951	0.0254991	0.857368	0.0503479	0.826685	NA	97	5
v1_amp_N1	s__Ruminococcus_torques	peak_amp_N1	-1.6125	0.61223	0.029978	0.857368	0.0590573	0.826685	NA	97	18
v1_amp_N1	s__Veillonella_tobetsuensis	peak_amp_N1	1.6928	0.492407	0.00662378	0.857368	0.0132037	0.826685	NA	97	14
v1_amp_N1	s__Bifidobacterium_dentium	peak_amp_N1	0.735837	0.33339	0.0273045	0.857368	0.0538634	0.826685	NA	97	16
v1_amp_N1	s__Clostridium_aldenense	peak_amp_N1	1.10271	0.485107	0.023018	0.857368	0.0455062	0.826685	NA	97	9
v1_amp_N1	s__Eubacterium_rectale	peak_amp_N1	-0.909822	0.347188	0.0087789	0.857368	0.0174807	0.826685	NA	97	8
v1_amp_N1	s__Lachnospira_pectinoschiza	peak_amp_N1	-0.767753	0.34149	0.0245604	0.857368	0.0485176	0.826685	NA	97	7
v1_amp_N1	s__Lactobacillus_casei_group	peak_amp_N1	0.850428	0.438454	0.0524278	0.857368	0.102107	0.826685	NA	97	8
v1_amp_N1	s__Lactobacillus_johnsonii	peak_amp_N1	-0.968061	0.485269	0.0460541	0.857368	0.0460541	0.826685	NA	97	2
v1_amp_N1	s__Lactobacillus_salivarius	peak_amp_N1	1.51487	0.72284	0.0361069	0.857368	0.07091	0.826685	NA	97	4
v1_amp_N1	s__Veillonella_atypica	peak_amp_N1	-0.88843	0.296758	0.0027554	0.857368	0.00550321	0.826685	NA	97	69
v1_amp_N1	s__Veillonella_parvula	peak_amp_N1	-0.902533	0.38425	0.0601477	0.859741	0.116678	0.826685	NA	97	50
v1_amp_N1	s__Erysipelatoclostridium_ramosum	peak_amp_N1	0.415045	0.219701	0.0588743	0.859741	0.114282	0.826685	NA	97	49
v1_amp_N1	s__Megasphaera_micronuciformis	peak_amp_N1	-0.41521	0.221615	0.0609905	0.859741	0.118261	0.826685	NA	97	33
v1_amp_N1	s__Clostridioides_difficile	peak_amp_N1	0.689599	0.344592	0.0628794	0.860567	0.121805	0.826685	NA	97	31
v1_amp_N1	s__Bifidobacterium_pseudolongum	peak_amp_N1	1.45294	0.792217	0.0666522	0.863305	0.0666522	0.826685	NA	97	2
v1_amp_N1	s__Mogibacterium_diversum	peak_amp_N1	-0.777076	0.453347	0.0865132	0.883197	0.0865132	0.826685	NA	97	3
v1_amp_N1	s__Bifidobacterium_dentium	peak_amp_N1	-1.06523	0.957613	0.327814	0.933989	0.0538634	0.826685	NA	97	16
v1_amp_N1	s__Erysipelatoclostridium_ramosum	peak_amp_N1	-0.619456	0.436332	0.257209	0.933989	0.114282	0.826685	NA	97	49
v1_amp_N1	s__Eubacterium_rectale	peak_amp_N1	-1.65743	1.57773	0.363996	0.933989	0.0174807	0.826685	NA	97	8
v1_amp_N1	s__Veillonella_atypica	peak_amp_N1	0.372663	0.36322	0.275956	0.933989	0.00550321	0.826685	NA	97	69
v1_amp_N1	s__Clostridioides_difficile	peak_amp_N1	-0.248856	0.216092	0.249477	0.933989	0.121805	0.826685	NA	97	31
v1_amp_N1	s__Coprobacillus_cateniformis	peak_amp_N1	-0.645047	0.421382	0.125822	0.933989	0.0610293	0.826685	NA	97	4
v1_amp_N1	s__Haemophilus_sp_HMSC71H05	peak_amp_N1	-0.579767	0.386863	0.133968	0.933989	0.0277655	0.826685	NA	97	6
v1_amp_N1	s__Lactobacillus_paragasseri	peak_amp_N1	-0.352351	0.322923	0.275215	0.933989	0.0626169	0.826685	NA	97	8
v1_amp_N1	s__Roseburia_intestinalis	peak_amp_N1	-0.710029	0.44331	0.109232	0.933989	0.109232	0.826685	NA	97	3
v1_amp_N1	s__Ruminococcus_torques	peak_amp_N1	-0.391966	0.25038	0.117469	0.933989	0.0590573	0.826685	NA	97	18
v1_amp_N1	s__Veillonella_parvula	peak_amp_N1	-0.208809	0.206463	0.311841	0.933989	0.116678	0.826685	NA	97	50
v1_amp_N1	s__Bacteroides_thetaiotaomicron	peak_amp_N1	-0.172328	0.213627	0.419852	0.934967	0.0326051	0.826685	NA	97	32
v1_amp_N1	s__Lactobacillus_casei_group	peak_amp_N1	-1.31546	1.42714	0.42695	0.93906	0.102107	0.826685	NA	97	8
v1_amp_N1	s__Lachnospira_pectinoschiza	peak_amp_N1	1.19282	1.54111	0.459189	0.940552	0.0485176	0.826685	NA	97	7
v1_amp_N1	s__Alistipes_finegoldii	peak_amp_N1	-0.329064	0.48814	0.500236	0.961353	0.0261992	0.826685	NA	97	4
v1_amp_N1	s__Roseburia_faecis	peak_amp_N1	-0.26309	0.392151	0.502291	0.962134	0.0503479	0.826685	NA	97	5
v1_amp_N1	s__Fusobacterium_mortiferum	peak_amp_N1	0.341159	0.522977	0.514181	0.964002	0.105682	0.826685	NA	97	4
v1_amp_N1	s__Clostridium_aldenense	peak_amp_N1	1.1454	1.89386	0.544313	0.969162	0.0455062	0.826685	NA	97	9
v1_amp_N1	s__Veillonella_tobetsuensis	peak_amp_N1	0.129422	0.295131	0.661007	0.980694	0.0132037	0.826685	NA	97	14
v1_amp_N1	s__Clostridium_bolteae	peak_amp_N1	-0.078508	0.241744	0.745366	0.987597	0.0355875	0.826685	NA	97	21
v1_amp_N1	s__Megasphaera_micronuciformis	peak_amp_N1	-0.059274	0.520883	0.978879	0.998803	0.118261	0.826685	NA	97	33
v1_amp_N1	s__Finegoldia_magna	peak_amp_N1	0.00580442	0.397733	0.988356	0.998803	0.0612448	0.826685	NA	97	6
v1_amp_N1	s__Haemophilus_parainfluenzae	peak_amp_N1	-0.00558493	0.318832	0.986024	0.998803	0.0271086	0.826685	NA	97	11
v1_amp_N1	s__Bifidobacterium_pseudolongum	peak_amp_N1	1.82488	NA	NA	NA	0.0666522	0.826685	Fitting error (NA p-value returned from fitting procedure)	97	2
v1_amp_N1	s__Lactobacillus_johnsonii	peak_amp_N1	-0.334624	NA	NA	NA	0.0460541	0.826685	Fitting error (NA p-value returned from fitting procedure)	97	2
v1_amp_N1	s__Mogibacterium_diversum	peak_amp_N1	-1.80071	NA	NA	NA	0.0865132	0.826685	Fitting error (NA p-value returned from fitting procedure)	97	3
v1_amp_N1	s__Roseburia_intestinalis	peak_amp_N1	6.15367	NA	NA	NA	0.109232	0.826685	Fitting error (NA p-value returned from fitting procedure)	97	3
v2_latency_N1	s__Veillonella_sp_T11011_6	peak_latency_N1	-1.69982	0.434186	0.00709006	0.728859	0.0141299	0.84214	NA	86	14
v2_latency_N1	s__Veillonella_sp_T11011_6	peak_latency_N1	-0.20008	0.285392	0.483259	0.928353	0.0141299	0.84214	NA	86	14
v1_amp_P1	s__Actinomyces_graevenitzii	peak_amp_P1_corrected	-1.84291	0.65147	0.00467155	0.762397	0.00932128	0.865015	NA	97	10
v1_amp_P1	s__Actinomyces_graevenitzii	peak_amp_P1_corrected	-1.429	2.07052	0.477443	0.967809	0.00932128	0.865015	NA	97	10
v2_amp_P1	s__Actinomyces_sp_HPA0247	peak_amp_P1_corrected	-0.950103	0.249488	0.025192	0.805545	0.0497495	0.879844	NA	86	15
v2_amp_P1	s__Clostridium_aldenense	peak_amp_P1_corrected	1.44278	0.551226	0.0263877	0.805545	0.052079	0.879844	NA	86	10
v2_amp_P1	s__Clostridium_sp_CAG_505	peak_amp_P1_corrected	1.37035	0.300575	0.020818	0.805545	0.0412027	0.879844	NA	86	6
v2_amp_P1	s__Sutterella_wadsworthensis	peak_amp_P1_corrected	0.922912	0.403737	0.0217293	0.805545	0.0429864	0.879844	NA	86	21
v2_amp_P1	s__Tyzzerella_sp	peak_amp_P1_corrected	-1.84326	0.188724	0.0225994	0.805545	0.0446881	0.879844	NA	86	5
v2_amp_P1	s__Enterococcus_faecium	peak_amp_P1_corrected	-0.967349	0.40829	0.0178233	0.805545	0.035329	0.879844	NA	86	21
v2_amp_P1	s__Streptococcus_anginosus_group	peak_amp_P1_corrected	1.54176	0.400333	0.0288545	0.847497	0.0568764	0.879844	NA	86	6
v2_amp_P1	s__Enterococcus_faecium	peak_amp_P1_corrected	-1.47379	1.01587	0.22317	0.9051	0.035329	0.879844	NA	86	21
v2_amp_P1	s__Actinomyces_sp_HPA0247	peak_amp_P1_corrected	0.339165	0.262103	0.195661	0.9051	0.0497495	0.879844	NA	86	15
v2_amp_P1	s__Tyzzerella_sp	peak_amp_P1_corrected	-1.18333	0.821878	0.149927	0.9051	0.0446881	0.879844	NA	86	5
v2_amp_P1	s__Sutterella_wadsworthensis	peak_amp_P1_corrected	-0.31036	0.279032	0.26602	0.918308	0.0429864	0.879844	NA	86	21
v2_amp_P1	s__Clostridium_sp_CAG_505	peak_amp_P1_corrected	-0.345652	0.490323	0.480843	0.934507	0.0412027	0.879844	NA	86	6
v2_amp_P1	s__Clostridium_aldenense	peak_amp_P1_corrected	-0.175851	0.344956	0.610208	0.956378	0.052079	0.879844	NA	86	10
v2_amp_P1	s__Streptococcus_anginosus_group	peak_amp_P1_corrected	-0.10287	0.418383	0.805778	0.971312	0.0568764	0.879844	NA	86	6
v2_amp_N1	s__Lachnospira_pectinoschiza	peak_amp_N1	2.50267	0.750595	0.00490021	0.83957	0.00977641	0.883276	NA	86	16
v2_amp_N1	s__Acidaminococcus_fermentans	peak_amp_N1	8.19959	0.888135	0.0688456	0.87059	0.132952	0.883276	NA	86	4
v2_amp_N1	s__Actinomyces_graevenitzii	peak_amp_N1	-1.60019	0.83377	0.119231	0.87059	0.224246	0.883276	NA	86	9
v2_amp_N1	s__Actinomyces_sp_ICM47	peak_amp_N1	-1.19025	0.517096	0.0889074	0.87059	0.16991	0.883276	NA	86	8
v2_amp_N1	s__Allisonella_histaminiformans	peak_amp_N1	0.892636	0.525241	0.104618	0.87059	0.198291	0.883276	NA	86	13
v2_amp_N1	s__Anaerostipes_caccae	peak_amp_N1	0.920929	0.589367	0.12534	0.87059	0.23497	0.883276	NA	86	15
v2_amp_N1	s__Anaerostipes_hadrus	peak_amp_N1	0.503326	0.453874	0.228858	0.87059	0.40534	0.883276	NA	86	45
v2_amp_N1	s__Bifidobacterium_adolescentis	peak_amp_N1	-1.76237	1.13734	0.212872	0.87059	0.380429	0.883276	NA	86	7
v2_amp_N1	s__Bifidobacterium_kashiwanohense	peak_amp_N1	0.741173	0.525249	0.14207	0.87059	0.263957	0.883276	NA	86	37
v2_amp_N1	s__Blautia_obeum	peak_amp_N1	1.56052	0.576021	0.0170777	0.87059	0.0338637	0.883276	NA	86	15
v2_amp_N1	s__Blautia_sp_CAG_257	peak_amp_N1	-4.12833	1.09389	0.00775711	0.87059	0.0154541	0.883276	NA	86	10
v2_amp_N1	s__Blautia_sp_CAG_52	peak_amp_N1	1.3651	1.00198	0.187952	0.87059	0.340578	0.883276	NA	86	12
v2_amp_N1	s__Catenibacterium_mitsuokai	peak_amp_N1	-2.35003	1.23708	0.140462	0.87059	0.20341	0.883276	NA	86	7
v2_amp_N1	s__Clostridium_citroniae	peak_amp_N1	-1.18476	0.506458	0.0763659	0.87059	0.1469	0.883276	NA	86	9
v2_amp_N1	s__Clostridium_disporicum	peak_amp_N1	0.506502	0.0368144	0.141945	0.87059	0.263742	0.883276	NA	86	4
v2_amp_N1	s__Clostridium_neonatale	peak_amp_N1	0.921329	0.614922	0.125373	0.87059	0.235027	0.883276	NA	86	29
v2_amp_N1	s__Clostridium_sp_CAG_217	peak_amp_N1	-1.84046	0.632103	0.0709165	0.87059	0.136804	0.883276	NA	86	6
v2_amp_N1	s__Clostridium_sp_CAG_299	peak_amp_N1	1.89395	1.141	0.16167	0.87059	0.297204	0.883276	NA	86	7
v2_amp_N1	s__Clostridium_sp_CAG_505	peak_amp_N1	-1.17513	0.436606	0.0931078	0.87059	0.177547	0.883276	NA	86	6
v2_amp_N1	s__Coprococcus_comes	peak_amp_N1	0.927803	0.492128	0.0656479	0.87059	0.126986	0.883276	NA	86	20
v2_amp_N1	s__Dialister_sp_CAG_486	peak_amp_N1	0.772906	0.605148	0.194749	0.87059	0.351571	0.883276	NA	86	16
v2_amp_N1	s__Eisenbergiella_tayi	peak_amp_N1	5.90164	3.28812	0.211188	0.87059	0.245884	0.883276	NA	86	5
v2_amp_N1	s__Enterococcus_faecalis	peak_amp_N1	-1.20699	0.79266	0.179803	0.87059	0.327277	0.883276	NA	86	16
v2_amp_N1	s__Enterococcus_gallinarum	peak_amp_N1	0.88698	0.692612	0.197762	0.87059	0.356414	0.883276	NA	86	15
v2_amp_N1	s__Eubacterium_ventriosum	peak_amp_N1	-2.97473	1.36012	0.167182	0.87059	0.306415	0.883276	NA	86	5
v2_amp_N1	s__Finegoldia_magna	peak_amp_N1	1.92688	0.685743	0.213851	0.87059	0.38197	0.883276	NA	86	4
v2_amp_N1	s__Firmicutes_bacterium_CAG_114	peak_amp_N1	-2.70383	1.51396	0.224997	0.87059	0.399371	0.883276	NA	86	5
v2_amp_N1	s__Firmicutes_bacterium_CAG_466	peak_amp_N1	-2.73352	1.21349	0.116841	0.87059	0.220031	0.883276	NA	86	6
v2_amp_N1	s__Fusicatenibacter_saccharivorans	peak_amp_N1	1.08318	0.419381	0.0143822	0.87059	0.0285575	0.883276	NA	86	28
v2_amp_N1	s__Fusobacterium_nucleatum	peak_amp_N1	-1.43424	0.187491	0.0260036	0.87059	0.051331	0.883276	NA	86	5
v2_amp_N1	s__Gordonibacter_pamelaeae	peak_amp_N1	0.274197	0.141069	0.208945	0.87059	0.374232	0.883276	NA	86	5
v2_amp_N1	s__Haemophilus_parahaemolyticus	peak_amp_N1	4.37827	1.10273	0.0279147	0.87059	0.0550502	0.883276	NA	86	6
v2_amp_N1	s__Lactobacillus_delbrueckii	peak_amp_N1	1.86767	0.267302	0.096152	0.87059	0.183059	0.883276	NA	86	4
v2_amp_N1	s__Lactobacillus_gasseri	peak_amp_N1	1.89298	0.0933583	0.0505742	0.87059	0.0985906	0.883276	NA	86	4
v2_amp_N1	s__Lactobacillus_johnsonii	peak_amp_N1	-3.91392	0.685824	0.11418	0.87059	0.215322	0.883276	NA	86	4
v2_amp_N1	s__Lactobacillus_mucosae	peak_amp_N1	-1.38391	0.552251	0.0682144	0.87059	0.131776	0.883276	NA	86	8
v2_amp_N1	s__Lactobacillus_oris	peak_amp_N1	-1.46855	0.257376	0.0392563	0.87059	0.0769715	0.883276	NA	86	5
v2_amp_N1	s__Lactobacillus_plantarum	peak_amp_N1	2.36116	0.292259	0.0826867	0.87059	0.0436251	0.883276	NA	86	4
v2_amp_N1	s__Lactobacillus_ruminis	peak_amp_N1	-1.38525	0.83303	0.143722	0.87059	0.266787	0.883276	NA	86	15
v2_amp_N1	s__Megamonas_funiformis	peak_amp_N1	1.79246	1.07771	0.116807	0.87059	0.21997	0.883276	NA	86	13
v2_amp_N1	s__Mogibacterium_diversum	peak_amp_N1	-1.28985	0.637444	0.133346	0.87059	0.248911	0.883276	NA	86	7
v2_amp_N1	s__Oscillibacter_sp_57_20	peak_amp_N1	-0.952349	0.0747468	0.104485	0.87059	0.198053	0.883276	NA	86	4
v2_amp_N1	s__Prevotella_copri	peak_amp_N1	0.838159	0.645575	0.175688	0.87059	0.320509	0.883276	NA	86	36
v2_amp_N1	s__Prevotella_sp_AM42_24	peak_amp_N1	1.25872	0.37169	0.182361	0.87059	0.331466	0.883276	NA	86	4
v2_amp_N1	s__Roseburia_intestinalis	peak_amp_N1	-1.64692	0.764756	0.0663293	0.87059	0.128259	0.883276	NA	86	14
v2_amp_N1	s__Roseburia_sp_CAG_471	peak_amp_N1	-4.39477	1.79547	0.0740519	0.87059	0.14262	0.883276	NA	86	7
v2_amp_N1	s__Ruminococcaceae_bacterium_KLE1738	peak_amp_N1	-3.21102	1.78095	0.220299	0.87059	0.392067	0.883276	NA	86	5
v2_amp_N1	s__Ruminococcus_bicirculans	peak_amp_N1	1.70237	1.18465	0.210675	0.87059	0.183433	0.883276	NA	86	7
v2_amp_N1	s__Ruminococcus_lactaris	peak_amp_N1	1.0973	0.770507	0.168392	0.87059	0.039273	0.883276	NA	86	12
v2_amp_N1	s__Ruminococcus_torques	peak_amp_N1	0.860946	0.383992	0.0291862	0.87059	0.0575206	0.883276	NA	86	31
v2_amp_N1	s__Ruthenibacterium_lactatiformans	peak_amp_N1	0.661091	0.540509	0.204637	0.87059	0.367398	0.883276	NA	86	19
v2_amp_N1	s__Sellimonas_intestinalis	peak_amp_N1	3.31019	1.03519	0.0835671	0.87059	0.160151	0.883276	NA	86	5
v2_amp_N1	s__Senegalimassilia_anaerobia	peak_amp_N1	-0.59211	0.270389	0.0967085	0.87059	0.184064	0.883276	NA	86	20
v2_amp_N1	s__Streptococcus_anginosus_group	peak_amp_N1	-0.586988	0.196071	0.112763	0.87059	0.21281	0.883276	NA	86	6
v2_amp_N1	s__Streptococcus_pasteurianus	peak_amp_N1	-4.2379	0.17656	0.033104	0.87059	0.0651121	0.883276	NA	86	4
v2_amp_N1	s__Streptococcus_thermophilus	peak_amp_N1	-0.999076	0.58577	0.129012	0.87059	0.24138	0.883276	NA	86	39
v2_amp_N1	s__Sutterella_sp_CAG_397	peak_amp_N1	-0.598067	0.264061	0.168097	0.87059	0.307938	0.883276	NA	86	6
v2_amp_N1	s__Veillonella_dispar	peak_amp_N1	-0.544756	0.372428	0.229435	0.87059	0.406229	0.883276	NA	86	56
v2_amp_N1	s__Veillonella_sp_CAG_933	peak_amp_N1	2.12453	1.11998	0.0923942	0.87059	0.176252	0.883276	NA	86	10
v2_amp_N1	s__Veillonella_sp_DORA_A_3_16_22	peak_amp_N1	0.889311	0.50845	0.0775688	0.87059	0.149121	0.883276	NA	86	29
v2_amp_N1	s__Veillonella_tobetsuensis	peak_amp_N1	0.999437	0.678829	0.164793	0.87059	0.302429	0.883276	NA	86	10
v2_amp_N1	s__Actinomyces_sp_ICM47	peak_amp_N1	0.489283	0.411998	0.234997	0.87059	0.16991	0.883276	NA	86	8
v2_amp_N1	s__Alistipes_inops	peak_amp_N1	-0.591139	0.444748	0.183797	0.87059	0.333812	0.883276	NA	86	4
v2_amp_N1	s__Allisonella_histaminiformans	peak_amp_N1	-0.403443	0.287015	0.159828	0.87059	0.198291	0.883276	NA	86	13
v2_amp_N1	s__Anaerococcus_vaginalis	peak_amp_N1	0.764275	0.52616	0.146347	0.87059	0.271277	0.883276	NA	86	6
v2_amp_N1	s__Bacteroides_sp_CAG_530	peak_amp_N1	-0.947111	0.605656	0.11787	0.87059	0.11787	0.883276	NA	86	2
v2_amp_N1	s__Bacteroides_uniformis	peak_amp_N1	-0.343598	0.234926	0.143582	0.87059	0.266549	0.883276	NA	86	27
v2_amp_N1	s__Bifidobacterium_animalis	peak_amp_N1	0.549287	0.263442	0.0370654	0.87059	0.072757	0.883276	NA	86	33
v2_amp_N1	s__Bifidobacterium_catenulatum	peak_amp_N1	0.666212	0.539372	0.21677	0.87059	0.386551	0.883276	NA	86	5
v2_amp_N1	s__Bifidobacterium_pseudocatenulatum	peak_amp_N1	-0.336963	0.226213	0.136334	0.87059	0.254082	0.883276	NA	86	49
v2_amp_N1	s__Butyribacterium_methylotrophicum	peak_amp_N1	-1.08913	0.648391	0.0930087	0.87059	0.0930087	0.883276	NA	86	2
v2_amp_N1	s__Catenibacterium_mitsuokai	peak_amp_N1	-0.586265	0.364226	0.107481	0.87059	0.20341	0.883276	NA	86	7
v2_amp_N1	s__Clostridiales_bacterium_1_7_47FAA	peak_amp_N1	1.19889	0.705975	0.0894692	0.87059	0.170934	0.883276	NA	86	4
v2_amp_N1	s__Clostridium_disporicum	peak_amp_N1	-0.526347	0.439017	0.230558	0.87059	0.263742	0.883276	NA	86	4
v2_amp_N1	s__Clostridium_paraputrificum	peak_amp_N1	-0.425184	0.264329	0.107717	0.87059	0.203831	0.883276	NA	86	20
v2_amp_N1	s__Clostridium_perfringens	peak_amp_N1	-0.412128	0.238931	0.0845492	0.87059	0.16195	0.883276	NA	86	24
v2_amp_N1	s__Clostridium_sp_CAG_217	peak_amp_N1	0.608764	0.485842	0.210203	0.87059	0.136804	0.883276	NA	86	6
v2_amp_N1	s__Collinsella_sp_CAG_289	peak_amp_N1	-0.680342	0.385482	0.0775789	0.87059	0.149139	0.883276	NA	86	6
v2_amp_N1	s__Eisenbergiella_tayi	peak_amp_N1	0.865821	0.574221	0.131601	0.87059	0.245884	0.883276	NA	86	5
v2_amp_N1	s__Eubacterium_limosum	peak_amp_N1	-0.546228	0.356495	0.125469	0.87059	0.235195	0.883276	NA	86	8
v2_amp_N1	s__Eubacterium_sp_CAG_38	peak_amp_N1	0.632041	0.435078	0.146305	0.87059	0.271204	0.883276	NA	86	8
v2_amp_N1	s__Eubacterium_ventriosum	peak_amp_N1	0.74173	0.553781	0.180443	0.87059	0.306415	0.883276	NA	86	5
v2_amp_N1	s__Firmicutes_bacterium_CAG_114	peak_amp_N1	0.622921	0.526762	0.236989	0.87059	0.399371	0.883276	NA	86	5
v2_amp_N1	s__Firmicutes_bacterium_CAG_65_45_313	peak_amp_N1	1.23284	0.82918	0.137064	0.87059	0.137064	0.883276	NA	86	3
v2_amp_N1	s__Fusobacterium_periodonticum	peak_amp_N1	-0.861045	0.509631	0.0911148	0.87059	0.0911148	0.883276	NA	86	3
v2_amp_N1	s__Fusobacterium_sp_oral_taxon_370	peak_amp_N1	-0.686041	0.56762	0.226806	0.87059	0.226806	0.883276	NA	86	2
v2_amp_N1	s__Granulicatella_elegans	peak_amp_N1	-0.772234	0.500273	0.122679	0.87059	0.122679	0.883276	NA	86	3
v2_amp_N1	s__Haemophilus_parahaemolyticus	peak_amp_N1	0.687384	0.506151	0.174444	0.87059	0.0550502	0.883276	NA	86	6
v2_amp_N1	s__Haemophilus_parainfluenzae	peak_amp_N1	-0.351365	0.222694	0.114612	0.87059	0.216089	0.883276	NA	86	37
v2_amp_N1	s__Haemophilus_sp_HMSC71H05	peak_amp_N1	-0.691895	0.330449	0.0362778	0.87059	0.0712396	0.883276	NA	86	11
v2_amp_N1	s__Klebsiella_michiganensis	peak_amp_N1	0.789478	0.51603	0.12604	0.87059	0.236193	0.883276	NA	86	6
v2_amp_N1	s__Lactobacillus_plantarum	peak_amp_N1	-1.17378	0.512699	0.0220558	0.87059	0.0436251	0.883276	NA	86	4
v2_amp_N1	s__Lactobacillus_vaginalis	peak_amp_N1	0.842612	0.636451	0.185529	0.87059	0.336637	0.883276	NA	86	4
v2_amp_N1	s__Leuconostoc_pseudomesenteroides	peak_amp_N1	1.13868	0.760507	0.134323	0.87059	0.134323	0.883276	NA	86	3
v2_amp_N1	s__Megasphaera_elsdenii	peak_amp_N1	0.449814	0.261037	0.0848555	0.87059	0.162511	0.883276	NA	86	25
v2_amp_N1	s__Morganella_morganii	peak_amp_N1	0.838607	0.691887	0.22549	0.87059	0.22549	0.883276	NA	86	3
v2_amp_N1	s__Neisseria_subflava	peak_amp_N1	-0.725579	0.512803	0.15709	0.87059	0.15709	0.883276	NA	86	3
v2_amp_N1	s__Peptostreptococcus_stomatis	peak_amp_N1	-0.460826	0.339185	0.174265	0.87059	0.318162	0.883276	NA	86	8
v2_amp_N1	s__Phascolarctobacterium_succinatutens	peak_amp_N1	-0.414229	0.274943	0.131913	0.87059	0.246425	0.883276	NA	86	15
v2_amp_N1	s__Prevotella_intermedia	peak_amp_N1	-0.686041	0.56762	0.226806	0.87059	0.226806	0.883276	NA	86	2
v2_amp_N1	s__Prevotella_sp_CAG_386	peak_amp_N1	-0.49819	0.380216	0.190101	0.87059	0.344064	0.883276	NA	86	6
v2_amp_N1	s__Prevotella_sp_CAG_732	peak_amp_N1	-0.696121	0.563989	0.217098	0.87059	0.217098	0.883276	NA	86	2
v2_amp_N1	s__Proteobacteria_bacterium_CAG_139	peak_amp_N1	1.09099	0.763741	0.153155	0.87059	0.153155	0.883276	NA	86	3
v2_amp_N1	s__Roseburia_faecis	peak_amp_N1	-0.324032	0.25107	0.19684	0.87059	0.354934	0.883276	NA	86	20
v2_amp_N1	s__Roseburia_hominis	peak_amp_N1	0.403295	0.308407	0.190984	0.87059	0.345493	0.883276	NA	86	15
v2_amp_N1	s__Ruminococcaceae_bacterium_KLE1738	peak_amp_N1	0.622921	0.526762	0.236989	0.87059	0.392067	0.883276	NA	86	5
v2_amp_N1	s__Ruminococcus_bicirculans	peak_amp_N1	-0.601895	0.361984	0.0963589	0.87059	0.183433	0.883276	NA	86	7
v2_amp_N1	s__Ruminococcus_bromii	peak_amp_N1	-0.379982	0.285893	0.183814	0.87059	0.33384	0.883276	NA	86	13
v2_amp_N1	s__Ruminococcus_gnavus	peak_amp_N1	0.519759	0.321799	0.106275	0.87059	0.201255	0.883276	NA	86	76
v2_amp_N1	s__Ruminococcus_lactaris	peak_amp_N1	0.994055	0.426727	0.0198332	0.87059	0.039273	0.883276	NA	86	12
v2_amp_N1	s__Ruminococcus_torques	peak_amp_N1	-0.296311	0.224307	0.1865	0.87059	0.0575206	0.883276	NA	86	31
v2_amp_N1	s__Streptococcus_parasanguinis	peak_amp_N1	0.424865	0.232122	0.0671977	0.87059	0.12988	0.883276	NA	86	57
v2_amp_N1	s__Streptococcus_salivarius	peak_amp_N1	0.674907	0.352545	0.0555708	0.87059	0.108053	0.883276	NA	86	78
v2_amp_N1	s__Streptococcus_sanguinis	peak_amp_N1	1.60845	1.09527	0.141956	0.87059	0.141956	0.883276	NA	86	2
v2_amp_N1	s__Streptococcus_thermophilus	peak_amp_N1	0.291476	0.222172	0.189541	0.87059	0.24138	0.883276	NA	86	39
v2_amp_N1	s__Succinatimonas_sp_CAG_777	peak_amp_N1	-1.08102	0.638312	0.0903485	0.87059	0.0903485	0.883276	NA	86	2
v2_amp_N1	s__Turicibacter_sanguinis	peak_amp_N1	-0.78469	0.419251	0.0612557	0.87059	0.118759	0.883276	NA	86	5
v2_amp_N1	s__Tyzzerella_sp	peak_amp_N1	1.07319	0.634043	0.0905284	0.87059	0.172861	0.883276	NA	86	5
v2_amp_N1	s__Veillonella_sp_DORA_A_3_16_22	peak_amp_N1	0.300311	0.240249	0.211299	0.87059	0.149121	0.883276	NA	86	29
v2_amp_N1	s__Enterococcus_italicus	peak_amp_N1	-0.678728	0.577414	0.23981	0.872478	0.23981	0.883276	NA	86	2
v2_amp_N1	s__Roseburia_hominis	peak_amp_N1	-1.12042	0.863268	0.250964	0.888261	0.345493	0.883276	NA	86	15
v2_amp_N1	s__Fusobacterium_gonidiaformans	peak_amp_N1	0.995753	0.86847	0.251564	0.888261	0.251564	0.883276	NA	86	2
v2_amp_N1	s__Eubacterium_sp_CAG_115	peak_amp_N1	0.937963	0.831898	0.259532	0.899499	0.259532	0.883276	NA	86	2
v2_amp_N1	s__Lactobacillus_delbrueckii	peak_amp_N1	-0.495818	0.449887	0.27042	0.899499	0.183059	0.883276	NA	86	4
v2_amp_N1	s__Lactobacillus_oris	peak_amp_N1	0.576362	0.515371	0.263421	0.899499	0.0769715	0.883276	NA	86	5
v2_amp_N1	s__Terrisporobacter_othiniensis	peak_amp_N1	-0.638949	0.588787	0.277835	0.902267	0.277835	0.883276	NA	86	2
v2_amp_N1	s__Eubacterium_siraeum	peak_amp_N1	0.90292	0.837798	0.281154	0.908888	0.281154	0.883276	NA	86	2
v2_amp_N1	s__Alistipes_inops	peak_amp_N1	2.29357	1.17996	0.296127	0.912961	0.333812	0.883276	NA	86	4
v2_amp_N1	s__Eubacterium_limosum	peak_amp_N1	0.974647	0.980157	0.337491	0.912961	0.235195	0.883276	NA	86	8
v2_amp_N1	s__Ruminococcus_bromii	peak_amp_N1	1.15181	1.15412	0.316255	0.912961	0.33384	0.883276	NA	86	13
v2_amp_N1	s__Bacteroides_plebeius	peak_amp_N1	0.78412	0.783352	0.316836	0.912961	0.316836	0.883276	NA	86	2
v2_amp_N1	s__Blautia_sp_CAG_52	peak_amp_N1	0.328195	0.33232	0.323356	0.912961	0.340578	0.883276	NA	86	12
v2_amp_N1	s__Campylobacter_jejuni	peak_amp_N1	0.610887	0.639528	0.339469	0.912961	0.339469	0.883276	NA	86	3
v2_amp_N1	s__Clostridium_citroniae	peak_amp_N1	-0.34289	0.324516	0.290685	0.912961	0.1469	0.883276	NA	86	9
v2_amp_N1	s__Clostridium_neonatale	peak_amp_N1	0.241322	0.246433	0.327451	0.912961	0.235027	0.883276	NA	86	29
v2_amp_N1	s__Enterococcus_gallinarum	peak_amp_N1	0.281704	0.307324	0.359334	0.912961	0.356414	0.883276	NA	86	15
v2_amp_N1	s__Firmicutes_bacterium_CAG_83	peak_amp_N1	-0.626339	0.605179	0.300685	0.912961	0.300685	0.883276	NA	86	2
v2_amp_N1	s__Gordonibacter_pamelaeae	peak_amp_N1	-0.405693	0.407984	0.320036	0.912961	0.374232	0.883276	NA	86	5
v2_amp_N1	s__Klebsiella_oxytoca	peak_amp_N1	0.797322	0.797497	0.317417	0.912961	0.317417	0.883276	NA	86	2
v2_amp_N1	s__Kluyvera_ascorbata	peak_amp_N1	0.797322	0.797497	0.317417	0.912961	0.317417	0.883276	NA	86	2
v2_amp_N1	s__Lactobacillus_johnsonii	peak_amp_N1	0.547481	0.556947	0.325606	0.912961	0.215322	0.883276	NA	86	4
v2_amp_N1	s__Prevotella_sp_AM42_24	peak_amp_N1	-0.440986	0.444335	0.320972	0.912961	0.331466	0.883276	NA	86	4
v2_amp_N1	s__Roseburia_intestinalis	peak_amp_N1	0.287166	0.306332	0.348535	0.912961	0.128259	0.883276	NA	86	14
v2_amp_N1	s__Senegalimassilia_anaerobia	peak_amp_N1	-0.262317	0.247934	0.29005	0.912961	0.184064	0.883276	NA	86	20
v2_amp_N1	s__Weissella_cibaria	peak_amp_N1	0.784924	0.795058	0.323518	0.912961	0.323518	0.883276	NA	86	2
v2_amp_N1	s__Gemella_sanguinis	peak_amp_N1	0.686732	0.762637	0.36787	0.917889	0.36787	0.883276	NA	86	2
v2_amp_N1	s__Tyzzerella_sp	peak_amp_N1	0.468649	0.463737	0.377013	0.92108	0.172861	0.883276	NA	86	5
v2_amp_N1	s__Clostridium_sp_CAG_58	peak_amp_N1	0.664413	0.755162	0.378952	0.92108	0.378952	0.883276	NA	86	2
v2_amp_N1	s__Veillonella_seminalis	peak_amp_N1	-0.522126	0.594492	0.379796	0.92108	0.379796	0.883276	NA	86	2
v2_amp_N1	s__Anaerofustis_stercorihominis	peak_amp_N1	0.544574	0.621612	0.380993	0.921555	0.380993	0.883276	NA	86	3
v2_amp_N1	s__Azospirillum_sp_CAG_260	peak_amp_N1	0.61795	0.736611	0.40152	0.923562	0.40152	0.883276	NA	86	2
v2_amp_N1	s__Clostridium_sp_AF36_4	peak_amp_N1	-0.461477	0.552276	0.403384	0.923562	0.403384	0.883276	NA	86	2
v2_amp_N1	s__Eubacterium_sp_36_13	peak_amp_N1	-0.461477	0.552276	0.403384	0.923562	0.403384	0.883276	NA	86	2
v2_amp_N1	s__Eubacterium_sp_CAG_274	peak_amp_N1	0.519542	0.614799	0.398077	0.923562	0.398077	0.883276	NA	86	3
v2_amp_N1	s__Lactobacillus_casei_group	peak_amp_N1	-0.427662	0.500441	0.392789	0.923562	0.392789	0.883276	NA	86	3
v2_amp_N1	s__Streptococcus_sp_A12	peak_amp_N1	0.532418	0.61925	0.389911	0.923562	0.389911	0.883276	NA	86	3
v2_amp_N1	s__Bifidobacterium_pseudocatenulatum	peak_amp_N1	-0.515397	0.528337	0.412821	0.9292	0.254082	0.883276	NA	86	49
v2_amp_N1	s__Prevotella_sp_CAG_386	peak_amp_N1	0.410737	0.497427	0.414631	0.9292	0.344064	0.883276	NA	86	6
v2_amp_N1	s__Lactobacillus_gasseri	peak_amp_N1	0.430272	0.530745	0.417542	0.9292	0.0985906	0.883276	NA	86	4
v2_amp_N1	s__Veillonella_sp_CAG_933	peak_amp_N1	-0.254788	0.320223	0.426231	0.929701	0.176252	0.883276	NA	86	10
v2_amp_N1	s__Klebsiella_michiganensis	peak_amp_N1	1.97531	2.53922	0.479528	0.934489	0.236193	0.883276	NA	86	6
v2_amp_N1	s__Peptostreptococcus_stomatis	peak_amp_N1	-0.700824	0.76907	0.45274	0.934489	0.318162	0.883276	NA	86	8
v2_amp_N1	s__Ruminococcus_gnavus	peak_amp_N1	0.172818	0.323358	0.481713	0.934489	0.201255	0.883276	NA	86	76
v2_amp_N1	s__Ruthenibacterium_lactatiformans	peak_amp_N1	0.190771	0.265143	0.471831	0.934489	0.367398	0.883276	NA	86	19
v2_amp_N1	s__Streptococcus_pasteurianus	peak_amp_N1	0.410102	0.526482	0.43601	0.934489	0.0651121	0.883276	NA	86	4
v2_amp_N1	s__Veillonella_tobetsuensis	peak_amp_N1	-0.244419	0.313652	0.435821	0.934489	0.302429	0.883276	NA	86	10
v2_amp_N1	s__Megamonas_funiformis	peak_amp_N1	0.215794	0.308497	0.48424	0.935711	0.21997	0.883276	NA	86	13
v2_amp_N1	s__Phascolarctobacterium_succinatutens	peak_amp_N1	-0.525118	0.653211	0.50423	0.938768	0.246425	0.883276	NA	86	15
v2_amp_N1	s__Clostridium_perfringens	peak_amp_N1	0.240556	0.488532	0.541719	0.956573	0.16195	0.883276	NA	86	24
v2_amp_N1	s__Acidaminococcus_fermentans	peak_amp_N1	0.29329	0.503459	0.560196	0.963441	0.132952	0.883276	NA	86	4
v2_amp_N1	s__Clostridium_paraputrificum	peak_amp_N1	-0.342417	0.505776	0.605113	0.978216	0.203831	0.883276	NA	86	20
v2_amp_N1	s__Bacteroides_uniformis	peak_amp_N1	-0.259415	0.487563	0.706652	0.985826	0.266549	0.883276	NA	86	27
v2_amp_N1	s__Bifidobacterium_animalis	peak_amp_N1	0.197744	0.5703	0.647963	0.985826	0.072757	0.883276	NA	86	33
v2_amp_N1	s__Bifidobacterium_catenulatum	peak_amp_N1	2.05971	3.88079	0.638286	0.985826	0.386551	0.883276	NA	86	5
v2_amp_N1	s__Haemophilus_sp_HMSC71H05	peak_amp_N1	-0.36727	0.635354	0.655393	0.985826	0.0712396	0.883276	NA	86	11
v2_amp_N1	s__Roseburia_faecis	peak_amp_N1	0.136181	0.540469	0.713179	0.985826	0.354934	0.883276	NA	86	20
v2_amp_N1	s__Anaerostipes_caccae	peak_amp_N1	-0.10101	0.280566	0.718831	0.985826	0.23497	0.883276	NA	86	15
v2_amp_N1	s__Bifidobacterium_adolescentis	peak_amp_N1	0.18575	0.390506	0.634314	0.985826	0.380429	0.883276	NA	86	7
v2_amp_N1	s__Clostridium_sp_CAG_505	peak_amp_N1	0.161066	0.413423	0.696838	0.985826	0.177547	0.883276	NA	86	6
v2_amp_N1	s__Coprococcus_comes	peak_amp_N1	-0.106203	0.251282	0.672555	0.985826	0.126986	0.883276	NA	86	20
v2_amp_N1	s__Dialister_sp_CAG_486	peak_amp_N1	-0.124327	0.285786	0.663536	0.985826	0.351571	0.883276	NA	86	16
v2_amp_N1	s__Firmicutes_bacterium_CAG_466	peak_amp_N1	0.161066	0.413423	0.696838	0.985826	0.220031	0.883276	NA	86	6
v2_amp_N1	s__Fusobacterium_nucleatum	peak_amp_N1	-0.181393	0.433784	0.675828	0.985826	0.051331	0.883276	NA	86	5
v2_amp_N1	s__Lactobacillus_ruminis	peak_amp_N1	0.128575	0.305105	0.673455	0.985826	0.266787	0.883276	NA	86	15
v2_amp_N1	s__Prevotella_copri	peak_amp_N1	0.0807444	0.218501	0.711727	0.985826	0.320509	0.883276	NA	86	36
v2_amp_N1	s__Sellimonas_intestinalis	peak_amp_N1	-0.16356	0.418848	0.696167	0.985826	0.160151	0.883276	NA	86	5
v2_amp_N1	s__Haemophilus_parainfluenzae	peak_amp_N1	-0.194784	0.368872	0.747529	0.987692	0.216089	0.883276	NA	86	37
v2_amp_N1	s__Blautia_sp_CAG_257	peak_amp_N1	0.110463	0.331959	0.739315	0.987692	0.0154541	0.883276	NA	86	10
v2_amp_N1	s__Actinomyces_graevenitzii	peak_amp_N1	-0.0980627	0.33077	0.766873	0.990786	0.224246	0.883276	NA	86	9
v2_amp_N1	s__Anaerococcus_vaginalis	peak_amp_N1	-0.181137	2.93931	0.972127	0.99637	0.271277	0.883276	NA	86	6
v2_amp_N1	s__Clostridiales_bacterium_1_7_47FAA	peak_amp_N1	-0.622385	9.71853	0.963826	0.99637	0.170934	0.883276	NA	86	4
v2_amp_N1	s__Collinsella_sp_CAG_289	peak_amp_N1	0.214022	1.13984	0.819844	0.99637	0.149139	0.883276	NA	86	6
v2_amp_N1	s__Eubacterium_sp_CAG_38	peak_amp_N1	-0.394334	1.18954	0.796036	0.99637	0.271204	0.883276	NA	86	8
v2_amp_N1	s__Lactobacillus_vaginalis	peak_amp_N1	-2.94232	10.2625	0.826183	0.99637	0.336637	0.883276	NA	86	4
v2_amp_N1	s__Megasphaera_elsdenii	peak_amp_N1	-0.115054	0.603046	0.941271	0.99637	0.162511	0.883276	NA	86	25
v2_amp_N1	s__Streptococcus_parasanguinis	peak_amp_N1	-0.131083	0.349698	0.867435	0.99637	0.12988	0.883276	NA	86	57
v2_amp_N1	s__Streptococcus_salivarius	peak_amp_N1	-0.143994	0.36647	0.846508	0.99637	0.108053	0.883276	NA	86	78
v2_amp_N1	s__Turicibacter_sanguinis	peak_amp_N1	0.0370327	3.27276	0.976999	0.99637	0.118759	0.883276	NA	86	5
v2_amp_N1	s__Anaerostipes_hadrus	peak_amp_N1	-0.0422149	0.220245	0.847999	0.99637	0.40534	0.883276	NA	86	45
v2_amp_N1	s__Bifidobacterium_kashiwanohense	peak_amp_N1	0.0360343	0.217992	0.868707	0.99637	0.263957	0.883276	NA	86	37
v2_amp_N1	s__Blautia_obeum	peak_amp_N1	0.0452146	0.279857	0.87165	0.99637	0.0338637	0.883276	NA	86	15
v2_amp_N1	s__Clostridium_sp_CAG_299	peak_amp_N1	-0.0942081	0.365432	0.796562	0.99637	0.297204	0.883276	NA	86	7
v2_amp_N1	s__Enterococcus_faecalis	peak_amp_N1	0.0509594	0.27369	0.852293	0.99637	0.327277	0.883276	NA	86	16
v2_amp_N1	s__Finegoldia_magna	peak_amp_N1	0.00828813	0.460795	0.98565	0.99637	0.38197	0.883276	NA	86	4
v2_amp_N1	s__Fusicatenibacter_saccharivorans	peak_amp_N1	-0.0592125	0.236973	0.802688	0.99637	0.0285575	0.883276	NA	86	28
v2_amp_N1	s__Lachnospira_pectinoschiza	peak_amp_N1	-0.0241455	0.270271	0.928813	0.99637	0.00977641	0.883276	NA	86	16
v2_amp_N1	s__Lactobacillus_mucosae	peak_amp_N1	-0.0253888	0.350561	0.942265	0.99637	0.131776	0.883276	NA	86	8
v2_amp_N1	s__Mogibacterium_diversum	peak_amp_N1	-0.0165006	0.378602	0.965237	0.99637	0.248911	0.883276	NA	86	7
v2_amp_N1	s__Oscillibacter_sp_57_20	peak_amp_N1	0.122279	0.478678	0.798374	0.99637	0.198053	0.883276	NA	86	4
v2_amp_N1	s__Roseburia_sp_CAG_471	peak_amp_N1	0.0378865	0.375415	0.919615	0.99637	0.14262	0.883276	NA	86	7
v2_amp_N1	s__Streptococcus_anginosus_group	peak_amp_N1	0.0199451	0.39707	0.959939	0.99637	0.21281	0.883276	NA	86	6
v2_amp_N1	s__Sutterella_sp_CAG_397	peak_amp_N1	0.10113	0.405172	0.802899	0.99637	0.307938	0.883276	NA	86	6
v2_amp_N1	s__Veillonella_dispar	peak_amp_N1	-0.000603794	0.225139	0.99786	0.999805	0.406229	0.883276	NA	86	56
v2_amp_N1	s__Anaerofustis_stercorihominis	peak_amp_N1	-0.928458	NA	NA	NA	0.380993	0.883276	Fitting error (NA p-value returned from fitting procedure)	86	3
v2_amp_N1	s__Azospirillum_sp_CAG_260	peak_amp_N1	-1.59185	NA	NA	NA	0.40152	0.883276	Fitting error (NA p-value returned from fitting procedure)	86	2
v2_amp_N1	s__Bacteroides_plebeius	peak_amp_N1	13.0722	NA	NA	NA	0.316836	0.883276	Fitting error (NA p-value returned from fitting procedure)	86	2
v2_amp_N1	s__Bacteroides_sp_CAG_530	peak_amp_N1	-0.711159	NA	NA	NA	0.11787	0.883276	Fitting error (NA p-value returned from fitting procedure)	86	2
v2_amp_N1	s__Butyribacterium_methylotrophicum	peak_amp_N1	-0.455224	NA	NA	NA	0.0930087	0.883276	Fitting error (NA p-value returned from fitting procedure)	86	2
v2_amp_N1	s__Campylobacter_jejuni	peak_amp_N1	263.829	NA	NA	NA	0.339469	0.883276	Fitting error (NA p-value returned from fitting procedure)	86	3
v2_amp_N1	s__Clostridium_sp_AF36_4	peak_amp_N1	1.29905	NA	NA	NA	0.403384	0.883276	Fitting error (NA p-value returned from fitting procedure)	86	2
v2_amp_N1	s__Clostridium_sp_CAG_58	peak_amp_N1	-0.990028	NA	NA	NA	0.378952	0.883276	Fitting error (NA p-value returned from fitting procedure)	86	2
v2_amp_N1	s__Enterococcus_italicus	peak_amp_N1	-7.14852	NA	NA	NA	0.23981	0.883276	Fitting error (NA p-value returned from fitting procedure)	86	2
v2_amp_N1	s__Eubacterium_siraeum	peak_amp_N1	1.54828	NA	NA	NA	0.281154	0.883276	Fitting error (NA p-value returned from fitting procedure)	86	2
v2_amp_N1	s__Eubacterium_sp_36_13	peak_amp_N1	-0.637164	NA	NA	NA	0.403384	0.883276	Fitting error (NA p-value returned from fitting procedure)	86	2
v2_amp_N1	s__Eubacterium_sp_CAG_115	peak_amp_N1	2.53498	NA	NA	NA	0.259532	0.883276	Fitting error (NA p-value returned from fitting procedure)	86	2
v2_amp_N1	s__Eubacterium_sp_CAG_274	peak_amp_N1	8.44784	NA	NA	NA	0.398077	0.883276	Fitting error (NA p-value returned from fitting procedure)	86	3
v2_amp_N1	s__Firmicutes_bacterium_CAG_65_45_313	peak_amp_N1	0.150544	NA	NA	NA	0.137064	0.883276	Fitting error (NA p-value returned from fitting procedure)	86	3
v2_amp_N1	s__Firmicutes_bacterium_CAG_83	peak_amp_N1	-12.6944	NA	NA	NA	0.300685	0.883276	Fitting error (NA p-value returned from fitting procedure)	86	2
v2_amp_N1	s__Fusobacterium_gonidiaformans	peak_amp_N1	-7.87618	NA	NA	NA	0.251564	0.883276	Fitting error (NA p-value returned from fitting procedure)	86	2
v2_amp_N1	s__Fusobacterium_periodonticum	peak_amp_N1	8.43049	NA	NA	NA	0.0911148	0.883276	Fitting error (NA p-value returned from fitting procedure)	86	3
v2_amp_N1	s__Fusobacterium_sp_oral_taxon_370	peak_amp_N1	-0.698738	NA	NA	NA	0.226806	0.883276	Fitting error (NA p-value returned from fitting procedure)	86	2
v2_amp_N1	s__Gemella_sanguinis	peak_amp_N1	-3.24316	NA	NA	NA	0.36787	0.883276	Fitting error (NA p-value returned from fitting procedure)	86	2
v2_amp_N1	s__Granulicatella_elegans	peak_amp_N1	0.783507	NA	NA	NA	0.122679	0.883276	Fitting error (NA p-value returned from fitting procedure)	86	3
v2_amp_N1	s__Klebsiella_oxytoca	peak_amp_N1	1.36006	NA	NA	NA	0.317417	0.883276	Fitting error (NA p-value returned from fitting procedure)	86	2
v2_amp_N1	s__Kluyvera_ascorbata	peak_amp_N1	-25.6481	NA	NA	NA	0.317417	0.883276	Fitting error (NA p-value returned from fitting procedure)	86	2
v2_amp_N1	s__Lactobacillus_casei_group	peak_amp_N1	2.65405	NA	NA	NA	0.392789	0.883276	Fitting error (NA p-value returned from fitting procedure)	86	3
v2_amp_N1	s__Leuconostoc_pseudomesenteroides	peak_amp_N1	-3.74813	NA	NA	NA	0.134323	0.883276	Fitting error (NA p-value returned from fitting procedure)	86	3
v2_amp_N1	s__Morganella_morganii	peak_amp_N1	-10.1659	NA	NA	NA	0.22549	0.883276	Fitting error (NA p-value returned from fitting procedure)	86	3
v2_amp_N1	s__Neisseria_subflava	peak_amp_N1	4.22993	NA	NA	NA	0.15709	0.883276	Fitting error (NA p-value returned from fitting procedure)	86	3
v2_amp_N1	s__Prevotella_intermedia	peak_amp_N1	1.1432	NA	NA	NA	0.226806	0.883276	Fitting error (NA p-value returned from fitting procedure)	86	2
v2_amp_N1	s__Prevotella_sp_CAG_732	peak_amp_N1	-0.49957	NA	NA	NA	0.217098	0.883276	Fitting error (NA p-value returned from fitting procedure)	86	2
v2_amp_N1	s__Proteobacteria_bacterium_CAG_139	peak_amp_N1	0.395383	NA	NA	NA	0.153155	0.883276	Fitting error (NA p-value returned from fitting procedure)	86	3
v2_amp_N1	s__Streptococcus_sanguinis	peak_amp_N1	-5.07381	NA	NA	NA	0.141956	0.883276	Fitting error (NA p-value returned from fitting procedure)	86	2
v2_amp_N1	s__Streptococcus_sp_A12	peak_amp_N1	0.365007	NA	NA	NA	0.389911	0.883276	Fitting error (NA p-value returned from fitting procedure)	86	3
v2_amp_N1	s__Succinatimonas_sp_CAG_777	peak_amp_N1	-2.30158	NA	NA	NA	0.0903485	0.883276	Fitting error (NA p-value returned from fitting procedure)	86	2
v2_amp_N1	s__Terrisporobacter_othiniensis	peak_amp_N1	1.23633	NA	NA	NA	0.277835	0.883276	Fitting error (NA p-value returned from fitting procedure)	86	2
v2_amp_N1	s__Veillonella_seminalis	peak_amp_N1	6.79268	NA	NA	NA	0.379796	0.883276	Fitting error (NA p-value returned from fitting procedure)	86	2
v2_amp_N1	s__Weissella_cibaria	peak_amp_N1	-7.13985	NA	NA	NA	0.323518	0.883276	Fitting error (NA p-value returned from fitting procedure)	86	2
v2_amp_N2	s__Allisonella_histaminiformans	peak_amp_N2_corrected	1.48995	0.52204	0.0312581	0.853722	0.0615392	0.883294	NA	86	13
v2_amp_N2	s__Lactobacillus_plantarum	peak_amp_N2_corrected	-0.794347	0.370148	0.0318708	0.853722	0.0627258	0.883294	NA	86	4
v2_amp_N2	s__Lactobacillus_plantarum	peak_amp_N2_corrected	2.60893	0.45619	0.123792	0.902239	0.0627258	0.883294	NA	86	4
v2_amp_N2	s__Allisonella_histaminiformans	peak_amp_N2_corrected	0.0201976	0.299122	0.946165	0.985469	0.0615392	0.883294	NA	86	13
v1_amp_P1	s__Erysipelatoclostridium_ramosum	peak_amp_P1_corrected	1.04708	0.40312	0.0635392	0.89096	0.123041	0.88726	NA	97	49
v1_amp_P1	s__Haemophilus_parainfluenzae	peak_amp_P1_corrected	-0.943736	0.416105	0.0594802	0.89096	0.115423	0.88726	NA	97	11
v1_amp_P1	s__Lactobacillus_casei_group	peak_amp_P1_corrected	-2.97937	1.14205	0.0449385	0.89096	0.0878575	0.88726	NA	97	8
v1_amp_P1	s__Lactobacillus_salivarius	peak_amp_P1_corrected	-9.7969	0.138937	0.0190197	0.89096	0.0376776	0.88726	NA	97	4
v1_amp_P1	s__Mitsuokella_multacida	peak_amp_P1_corrected	-15.0732	0.393078	0.0198194	0.89096	0.0392459	0.88726	NA	97	4
v1_amp_P1	s__Moraxella_osloensis	peak_amp_P1_corrected	4.31568	0.432264	0.0766802	0.89096	0.14748	0.88726	NA	97	4
v1_amp_P1	s__Odoribacter_splanchnicus	peak_amp_P1_corrected	-2.14257	0.10722	0.0786141	0.89096	0.151048	0.88726	NA	97	4
v1_amp_P1	s__Prevotella_sp_AM42_24	peak_amp_P1_corrected	-2.84188	0.686917	0.0559403	0.89096	0.0748806	0.88726	NA	97	5
v1_amp_P1	s__Prevotella_sp_CAG_604	peak_amp_P1_corrected	-2.99713	0.645982	0.046098	0.89096	0.0748806	0.88726	NA	97	5
v1_amp_P1	s__Raoultella_ornithinolytica	peak_amp_P1_corrected	-3.67911	1.82146	0.0768656	0.89096	0.147823	0.88726	NA	97	10
v1_amp_P1	s__Roseburia_faecis	peak_amp_P1_corrected	-2.93747	0.752591	0.0611027	0.89096	0.118472	0.88726	NA	97	5
v1_amp_P1	s__Ruminococcus_torques	peak_amp_P1_corrected	1.67874	0.575528	0.0277411	0.89096	0.0547126	0.88726	NA	97	18
v1_amp_P1	s__Staphylococcus_haemolyticus	peak_amp_P1_corrected	6.18425	0.173149	0.0329086	0.89096	0.0647342	0.88726	NA	97	4
v1_amp_P1	s__Veillonella_atypica	peak_amp_P1_corrected	-0.692188	0.359568	0.067503	0.89096	0.130449	0.88726	NA	97	69
v1_amp_P1	s__Veillonella_rogosae	peak_amp_P1_corrected	-1.32059	0.471445	0.022322	0.89096	0.0441458	0.88726	NA	97	13
v1_amp_P1	s__Veillonella_tobetsuensis	peak_amp_P1_corrected	-1.30227	0.683958	0.0757451	0.89096	0.145753	0.88726	NA	97	14
v1_amp_P1	s__Acinetobacter_nosocomialis	peak_amp_P1_corrected	0.961706	0.456956	0.0353268	0.89096	0.0353268	0.88726	NA	97	3
v1_amp_P1	s__Atopobium_parvulum	peak_amp_P1_corrected	-0.798507	0.387361	0.0392645	0.89096	0.0769873	0.88726	NA	97	14
v1_amp_P1	s__Bifidobacterium_dentium	peak_amp_P1_corrected	-0.62241	0.34751	0.0732839	0.89096	0.141197	0.88726	NA	97	16
v1_amp_P1	s__Clostridium_paraputrificum	peak_amp_P1_corrected	0.436818	0.227701	0.0550627	0.89096	0.107093	0.88726	NA	97	33
v1_amp_P1	s__Leuconostoc_lactis	peak_amp_P1_corrected	0.497223	0.268749	0.0642935	0.89096	0.124453	0.88726	NA	97	14
v1_amp_P1	s__Prevotella_sp_AM42_24	peak_amp_P1_corrected	0.80059	0.386192	0.0381687	0.89096	0.0748806	0.88726	NA	97	5
v1_amp_P1	s__Prevotella_sp_CAG_604	peak_amp_P1_corrected	0.80059	0.386192	0.0381687	0.89096	0.0748806	0.88726	NA	97	5
v1_amp_P1	s__Sutterella_wadsworthensis	peak_amp_P1_corrected	-0.651909	0.35175	0.0638349	0.89096	0.123595	0.88726	NA	97	16
v1_amp_P1	s__Lactobacillus_casei_group	peak_amp_P1_corrected	-0.614591	0.463879	0.185206	0.895416	0.0878575	0.88726	NA	97	8
v1_amp_P1	s__Lactobacillus_johnsonii	peak_amp_P1_corrected	0.758275	0.522431	0.146659	0.895416	0.146659	0.88726	NA	97	2
v1_amp_P1	s__Mitsuokella_multacida	peak_amp_P1_corrected	-1.07309	0.699357	0.124933	0.895416	0.0392459	0.88726	NA	97	4
v1_amp_P1	s__Mogibacterium_diversum	peak_amp_P1_corrected	0.722815	0.445903	0.105015	0.895416	0.105015	0.88726	NA	97	3
v1_amp_P1	s__Staphylococcus_haemolyticus	peak_amp_P1_corrected	-0.918377	0.656499	0.161843	0.895416	0.0647342	0.88726	NA	97	4
v1_amp_P1	s__Streptococcus_infantis	peak_amp_P1_corrected	-1.24396	0.865048	0.150428	0.895416	0.150428	0.88726	NA	97	3
v1_amp_P1	s__Veillonella_tobetsuensis	peak_amp_P1_corrected	-0.562372	0.359156	0.117391	0.895416	0.145753	0.88726	NA	97	14
v1_amp_P1	s__Leuconostoc_lactis	peak_amp_P1_corrected	-0.908277	0.712085	0.195187	0.896419	0.124453	0.88726	NA	97	14
v1_amp_P1	s__Erysipelatoclostridium_ramosum	peak_amp_P1_corrected	-0.232341	0.209817	0.268142	0.905318	0.123041	0.88726	NA	97	49
v1_amp_P1	s__Veillonella_atypica	peak_amp_P1_corrected	0.255403	0.239558	0.28636	0.933113	0.130449	0.88726	NA	97	69
v1_amp_P1	s__Veillonella_rogosae	peak_amp_P1_corrected	-0.297383	0.328959	0.365989	0.945085	0.0441458	0.88726	NA	97	13
v1_amp_P1	s__Atopobium_parvulum	peak_amp_P1_corrected	0.935556	0.826047	0.37236	0.952495	0.0769873	0.88726	NA	97	14
v1_amp_P1	s__Bifidobacterium_dentium	peak_amp_P1_corrected	1.00927	0.95379	0.390358	0.967809	0.141197	0.88726	NA	97	16
v1_amp_P1	s__Sutterella_wadsworthensis	peak_amp_P1_corrected	0.522403	0.502078	0.501318	0.967809	0.123595	0.88726	NA	97	16
v1_amp_P1	s__Haemophilus_parainfluenzae	peak_amp_P1_corrected	-0.170344	0.342636	0.619078	0.967809	0.115423	0.88726	NA	97	11
v1_amp_P1	s__Lactobacillus_salivarius	peak_amp_P1_corrected	-0.284974	0.499775	0.568539	0.967809	0.0376776	0.88726	NA	97	4
v1_amp_P1	s__Raoultella_ornithinolytica	peak_amp_P1_corrected	-0.272935	0.376323	0.468287	0.967809	0.147823	0.88726	NA	97	10
v1_amp_P1	s__Clostridium_paraputrificum	peak_amp_P1_corrected	-0.0663933	0.450829	0.701661	0.974597	0.107093	0.88726	NA	97	33
v1_amp_P1	s__Ruminococcus_torques	peak_amp_P1_corrected	-0.100627	0.268042	0.707351	0.976825	0.0547126	0.88726	NA	97	18
v1_amp_P1	s__Roseburia_faecis	peak_amp_P1_corrected	0.135925	0.408293	0.739201	0.989473	0.118472	0.88726	NA	97	5
v1_amp_P1	s__Moraxella_osloensis	peak_amp_P1_corrected	-0.0863012	0.515639	0.867081	0.999236	0.14748	0.88726	NA	97	4
v1_amp_P1	s__Odoribacter_splanchnicus	peak_amp_P1_corrected	0.0820767	0.489049	0.866718	0.999236	0.151048	0.88726	NA	97	4
v1_amp_P1	s__Acinetobacter_nosocomialis	peak_amp_P1_corrected	-1.71323	NA	NA	NA	0.0353268	0.88726	Fitting error (NA p-value returned from fitting procedure)	97	3
v1_amp_P1	s__Lactobacillus_johnsonii	peak_amp_P1_corrected	1.34505	NA	NA	NA	0.146659	0.88726	Fitting error (NA p-value returned from fitting procedure)	97	2
v1_amp_P1	s__Mogibacterium_diversum	peak_amp_P1_corrected	0.878477	NA	NA	NA	0.105015	0.88726	Fitting error (NA p-value returned from fitting procedure)	97	3
v1_amp_P1	s__Streptococcus_infantis	peak_amp_P1_corrected	5.11829	NA	NA	NA	0.150428	0.88726	Fitting error (NA p-value returned from fitting procedure)	97	3
v2_amp_N1	s__Eubacterium_hallii	peak_amp_N1	0.818897	0.714362	0.233451	0.87059	0.412402	0.887335	NA	86	23
v2_amp_N1	s__Eubacterium_hallii	peak_amp_N1	0.0648018	0.244699	0.791146	0.99637	0.412402	0.887335	NA	86	23
v2_amp_N1	s__Sutterella_sp_CAG_351	peak_amp_N1	-0.612777	0.34526	0.234874	0.87059	0.414582	0.888815	NA	86	6
v2_amp_N1	s__Sutterella_sp_CAG_351	peak_amp_N1	0.0141116	0.399473	0.97182	0.99637	0.414582	0.888815	NA	86	6
v2_latency_P1	s__Acidaminococcus_sp_CAG_542	peak_latency_P1_corrected	-5.00789	1.1843	0.149329	0.898298	0.27636	0.890382	NA	86	4
v2_latency_P1	s__Agathobaculum_butyriciproducens	peak_latency_P1_corrected	-0.559499	0.326631	0.142908	0.898298	0.265394	0.890382	NA	86	27
v2_latency_P1	s__Alistipes_finegoldii	peak_latency_P1_corrected	1.42347	0.147754	0.0510033	0.898298	0.0994053	0.890382	NA	86	5
v2_latency_P1	s__Anaerostipes_hadrus	peak_latency_P1_corrected	0.821823	0.447452	0.16945	0.898298	0.310187	0.890382	NA	86	45
v2_latency_P1	s__Bacteroides_ovatus	peak_latency_P1_corrected	1.05465	0.59053	0.151732	0.898298	0.280441	0.890382	NA	86	25
v2_latency_P1	s__Bacteroides_vulgatus	peak_latency_P1_corrected	0.779483	0.447883	0.195539	0.898298	0.259607	0.890382	NA	86	40
v2_latency_P1	s__Bifidobacterium_bifidum	peak_latency_P1_corrected	-0.450692	0.297345	0.191448	0.898298	0.346243	0.890382	NA	86	51
v2_latency_P1	s__Bifidobacterium_longum	peak_latency_P1_corrected	-0.752449	0.314296	0.0484372	0.898298	0.0945281	0.890382	NA	86	80
v2_latency_P1	s__Blautia_obeum	peak_latency_P1_corrected	-1.3993	0.822841	0.111536	0.898298	0.210633	0.890382	NA	86	15
v2_latency_P1	s__Blautia_producta	peak_latency_P1_corrected	4.15581	0.983697	0.0577934	0.898298	0.112247	0.890382	NA	86	5
v2_latency_P1	s__Campylobacter_concisus	peak_latency_P1_corrected	-0.995923	0.670515	0.208537	0.898298	0.216315	0.890382	NA	86	7
v2_latency_P1	s__Clostridiales_bacterium_1_7_47FAA	peak_latency_P1_corrected	4.45883	0.854596	0.128989	0.898298	0.24134	0.890382	NA	86	4
v2_latency_P1	s__Clostridium_leptum	peak_latency_P1_corrected	7.37439	1.54099	0.0431941	0.898298	0.0845225	0.890382	NA	86	5
v2_latency_P1	s__Clostridium_sp_CAG_217	peak_latency_P1_corrected	-1.27986	0.761246	0.18929	0.898298	0.34275	0.890382	NA	86	6
v2_latency_P1	s__Clostridium_sp_CAG_221	peak_latency_P1_corrected	-0.696344	0.492833	0.194242	0.898298	0.350754	0.890382	NA	86	13
v2_latency_P1	s__Clostridium_sp_CAG_505	peak_latency_P1_corrected	0.946128	0.281355	0.118305	0.898298	0.222614	0.890382	NA	86	6
v2_latency_P1	s__Clostridium_spiroforme	peak_latency_P1_corrected	-1.06832	0.433216	0.0743203	0.898298	0.143117	0.890382	NA	86	8
v2_latency_P1	s__Coprobacillus_cateniformis	peak_latency_P1_corrected	-1.11985	0.777611	0.193051	0.898298	0.348834	0.890382	NA	86	9
v2_latency_P1	s__Desulfovibrio_piger	peak_latency_P1_corrected	5.70908	0.1086	0.0336662	0.898298	0.066199	0.890382	NA	86	4
v2_latency_P1	s__Eisenbergiella_massiliensis	peak_latency_P1_corrected	1.43219	0.897244	0.21146	0.898298	0.378204	0.890382	NA	86	8
v2_latency_P1	s__Enterobacter_cloacae_complex	peak_latency_P1_corrected	-0.49951	0.271608	0.144624	0.898298	0.268331	0.890382	NA	86	23
v2_latency_P1	s__Enterococcus_avium	peak_latency_P1_corrected	-0.771855	0.43049	0.102726	0.898298	0.194899	0.890382	NA	86	33
v2_latency_P1	s__Enterococcus_gallinarum	peak_latency_P1_corrected	-0.881349	0.483488	0.107127	0.898298	0.202777	0.890382	NA	86	15
v2_latency_P1	s__Firmicutes_bacterium_CAG_41	peak_latency_P1_corrected	-1.16468	0.545554	0.0558223	0.898298	0.108528	0.890382	NA	86	20
v2_latency_P1	s__Fusobacterium_mortiferum	peak_latency_P1_corrected	1.91274	0.845408	0.0672549	0.898298	0.129987	0.890382	NA	86	13
v2_latency_P1	s__Gemmiger_formicilis	peak_latency_P1_corrected	-1.56414	0.79613	0.097453	0.898298	0.185409	0.890382	NA	86	9
v2_latency_P1	s__Haemophilus_parahaemolyticus	peak_latency_P1_corrected	4.54862	1.528	0.0640218	0.898298	0.123945	0.890382	NA	86	6
v2_latency_P1	s__Lachnospira_pectinoschiza	peak_latency_P1_corrected	-1.61942	0.810155	0.0673541	0.898298	0.130172	0.890382	NA	86	16
v2_latency_P1	s__Lactobacillus_plantarum	peak_latency_P1_corrected	6.52963	1.08875	0.109905	0.898298	0.20773	0.890382	NA	86	4
v2_latency_P1	s__Lactobacillus_reuteri	peak_latency_P1_corrected	-1.47557	0.512118	0.0155921	0.898298	0.0309411	0.890382	NA	86	20
v2_latency_P1	s__Mesosutterella_multiformis	peak_latency_P1_corrected	-1.17205	0.710236	0.196752	0.898298	0.354792	0.890382	NA	86	6
v2_latency_P1	s__Parabacteroides_distasonis	peak_latency_P1_corrected	0.750821	0.388493	0.173575	0.898298	0.317022	0.890382	NA	86	36
v2_latency_P1	s__Peptostreptococcus_stomatis	peak_latency_P1_corrected	-1.3358	0.921551	0.198584	0.898298	0.357733	0.890382	NA	86	8
v2_latency_P1	s__Roseburia_hominis	peak_latency_P1_corrected	-1.75202	0.571616	0.0133889	0.898298	0.0265986	0.890382	NA	86	15
v2_latency_P1	s__Roseburia_intestinalis	peak_latency_P1_corrected	1.37829	0.887575	0.191681	0.898298	0.34662	0.890382	NA	86	14
v2_latency_P1	s__Roseburia_inulinivorans	peak_latency_P1_corrected	-1.25757	0.808692	0.129072	0.898298	0.241485	0.890382	NA	86	24
v2_latency_P1	s__Ruthenibacterium_lactatiformans	peak_latency_P1_corrected	-0.918696	0.627398	0.160163	0.898298	0.294674	0.890382	NA	86	19
v2_latency_P1	s__Senegalimassilia_anaerobia	peak_latency_P1_corrected	-0.538412	0.301448	0.143943	0.898298	0.267167	0.890382	NA	86	20
v2_latency_P1	s__Streptococcus_infantarius	peak_latency_P1_corrected	3.08537	1.40101	0.170593	0.898298	0.312084	0.890382	NA	86	5
v2_latency_P1	s__Streptococcus_infantis	peak_latency_P1_corrected	-1.20237	0.674557	0.13709	0.898298	0.255386	0.890382	NA	86	8
v2_latency_P1	s__Streptococcus_lutetiensis	peak_latency_P1_corrected	-0.812452	0.640999	0.211583	0.898298	0.378399	0.890382	NA	86	21
v2_latency_P1	s__Streptococcus_mitis	peak_latency_P1_corrected	-0.466381	0.296476	0.175926	0.898298	0.320902	0.890382	NA	86	58
v2_latency_P1	s__Streptococcus_oralis	peak_latency_P1_corrected	-1.7718	0.289912	0.135116	0.898298	0.251975	0.890382	NA	86	4
v2_latency_P1	s__Streptococcus_peroris	peak_latency_P1_corrected	1.24939	0.768375	0.1922	0.898298	0.347458	0.890382	NA	86	11
v2_latency_P1	s__Sutterella_sp_CAG_397	peak_latency_P1_corrected	-1.17389	0.293829	0.0524426	0.898298	0.102135	0.890382	NA	86	6
v2_latency_P1	s__Tyzzerella_sp	peak_latency_P1_corrected	0.867145	0.088086	0.115701	0.898298	0.218015	0.890382	NA	86	5
v2_latency_P1	s__Veillonella_tobetsuensis	peak_latency_P1_corrected	1.50296	0.70621	0.10437	0.898298	0.111735	0.890382	NA	86	10
v2_latency_P1	s__Actinomyces_odontolyticus	peak_latency_P1_corrected	-0.682333	0.380866	0.0732083	0.898298	0.141057	0.890382	NA	86	12
v2_latency_P1	s__Alistipes_inops	peak_latency_P1_corrected	0.510698	0.398799	0.200338	0.898298	0.360541	0.890382	NA	86	4
v2_latency_P1	s__Anaerotruncus_colihominis	peak_latency_P1_corrected	0.540755	0.271771	0.0466189	0.898298	0.0910644	0.890382	NA	86	16
v2_latency_P1	s__Atopobium_parvulum	peak_latency_P1_corrected	-1.3005	0.542902	0.0165995	0.898298	0.0329235	0.890382	NA	86	8
v2_latency_P1	s__Bacteroides_nordii	peak_latency_P1_corrected	0.636582	0.490587	0.194427	0.898298	0.194427	0.890382	NA	86	2
v2_latency_P1	s__Bacteroides_stercoris	peak_latency_P1_corrected	0.453342	0.35474	0.201265	0.898298	0.362022	0.890382	NA	86	6
v2_latency_P1	s__Bacteroides_vulgatus	peak_latency_P1_corrected	0.355344	0.240502	0.139539	0.898298	0.259607	0.890382	NA	86	40
v2_latency_P1	s__Bifidobacterium_adolescentis	peak_latency_P1_corrected	0.636496	0.341182	0.0621032	0.898298	0.12035	0.890382	NA	86	7
v2_latency_P1	s__Bifidobacterium_animalis	peak_latency_P1_corrected	-0.343817	0.265572	0.195449	0.898298	0.352697	0.890382	NA	86	33
v2_latency_P1	s__Bifidobacterium_breve	peak_latency_P1_corrected	-0.329157	0.260468	0.206334	0.898298	0.370094	0.890382	NA	86	69
v2_latency_P1	s__Blautia_sp	peak_latency_P1_corrected	-0.70068	0.505251	0.165504	0.898298	0.303616	0.890382	NA	86	6
v2_latency_P1	s__Campylobacter_concisus	peak_latency_P1_corrected	0.563297	0.357141	0.11474	0.898298	0.216315	0.890382	NA	86	7
v2_latency_P1	s__Clostridioides_difficile	peak_latency_P1_corrected	0.419622	0.241667	0.0824995	0.898298	0.158193	0.890382	NA	86	25
v2_latency_P1	s__Clostridium_bolteae	peak_latency_P1_corrected	0.421069	0.241717	0.0815102	0.898298	0.156376	0.890382	NA	86	25
v2_latency_P1	s__Clostridium_leptum	peak_latency_P1_corrected	-0.74394	0.55525	0.180301	0.898298	0.0845225	0.890382	NA	86	5
v2_latency_P1	s__Clostridium_neonatale	peak_latency_P1_corrected	-0.341969	0.271648	0.208078	0.898298	0.37286	0.890382	NA	86	29
v2_latency_P1	s__Clostridium_sp_AM22_11AC	peak_latency_P1_corrected	0.67946	0.267149	0.0109788	0.898298	0.0218371	0.890382	NA	86	22
v2_latency_P1	s__Clostridium_sp_CAG_265	peak_latency_P1_corrected	-0.654726	0.373738	0.0798026	0.898298	0.153237	0.890382	NA	86	12
v2_latency_P1	s__Dialister_pneumosintes	peak_latency_P1_corrected	-0.603022	0.489102	0.217606	0.898298	0.38786	0.890382	NA	86	6
v2_latency_P1	s__Eisenbergiella_tayi	peak_latency_P1_corrected	0.656133	0.395589	0.0971916	0.898298	0.184937	0.890382	NA	86	5
v2_latency_P1	s__Enterococcus_faecium	peak_latency_P1_corrected	-0.611973	0.311149	0.0492044	0.898298	0.0959877	0.890382	NA	86	21
v2_latency_P1	s__Erysipelatoclostridium_ramosum	peak_latency_P1_corrected	0.364386	0.28282	0.197606	0.898298	0.356163	0.890382	NA	86	66
v2_latency_P1	s__Escherichia_coli	peak_latency_P1_corrected	0.700478	0.500773	0.161875	0.898298	0.297547	0.890382	NA	86	80
v2_latency_P1	s__Eubacterium_ventriosum	peak_latency_P1_corrected	-0.667051	0.534396	0.211946	0.898298	0.37897	0.890382	NA	86	5
v2_latency_P1	s__Faecalibacterium_prausnitzii	peak_latency_P1_corrected	0.572467	0.335162	0.0876308	0.898298	0.167582	0.890382	NA	86	67
v2_latency_P1	s__Firmicutes_bacterium_CAG_102	peak_latency_P1_corrected	-0.75495	0.594451	0.204086	0.898298	0.366521	0.890382	NA	86	4
v2_latency_P1	s__Firmicutes_bacterium_CAG_41	peak_latency_P1_corrected	0.367923	0.25021	0.141438	0.898298	0.108528	0.890382	NA	86	20
v2_latency_P1	s__Firmicutes_bacterium_CAG_424	peak_latency_P1_corrected	-1.07127	0.818918	0.190822	0.898298	0.190822	0.890382	NA	86	2
v2_latency_P1	s__Firmicutes_bacterium_CAG_83	peak_latency_P1_corrected	0.621455	0.508386	0.221554	0.898298	0.221554	0.890382	NA	86	2
v2_latency_P1	s__Fusobacterium_gonidiaformans	peak_latency_P1_corrected	1.38902	0.591208	0.018801	0.898298	0.018801	0.890382	NA	86	2
v2_latency_P1	s__Fusobacterium_mortiferum	peak_latency_P1_corrected	0.42467	0.280347	0.129823	0.898298	0.129987	0.890382	NA	86	13
v2_latency_P1	s__Fusobacterium_nucleatum	peak_latency_P1_corrected	-0.9232	0.630138	0.1429	0.898298	0.26538	0.890382	NA	86	5
v2_latency_P1	s__Granulicatella_elegans	peak_latency_P1_corrected	-0.882039	0.673679	0.190437	0.898298	0.190437	0.890382	NA	86	3
v2_latency_P1	s__Haemophilus_haemolyticus	peak_latency_P1_corrected	0.692506	0.417088	0.0968472	0.898298	0.184315	0.890382	NA	86	4
v2_latency_P1	s__Haemophilus_parainfluenzae	peak_latency_P1_corrected	0.288824	0.226385	0.202022	0.898298	0.363232	0.890382	NA	86	37
v2_latency_P1	s__Hungatella_hathewayi	peak_latency_P1_corrected	0.455482	0.240214	0.0579406	0.898298	0.112524	0.890382	NA	86	35
v2_latency_P1	s__Klebsiella_pneumoniae	peak_latency_P1_corrected	0.35174	0.245382	0.151732	0.898298	0.280442	0.890382	NA	86	52
v2_latency_P1	s__Klebsiella_quasipneumoniae	peak_latency_P1_corrected	0.29569	0.227059	0.192828	0.898298	0.348473	0.890382	NA	86	34
v2_latency_P1	s__Klebsiella_variicola	peak_latency_P1_corrected	0.477044	0.239507	0.0463958	0.898298	0.090639	0.890382	NA	86	43
v2_latency_P1	s__Lactobacillus_mucosae	peak_latency_P1_corrected	-0.620565	0.433641	0.152414	0.898298	0.281598	0.890382	NA	86	8
v2_latency_P1	s__Lactobacillus_paragasseri	peak_latency_P1_corrected	-0.7195	0.584441	0.218289	0.898298	0.388927	0.890382	NA	86	4
v2_latency_P1	s__Lactobacillus_reuteri	peak_latency_P1_corrected	0.561895	0.260572	0.0310528	0.898298	0.0309411	0.890382	NA	86	20
v2_latency_P1	s__Megasphaera_elsdenii	peak_latency_P1_corrected	-0.438	0.274169	0.110142	0.898298	0.208153	0.890382	NA	86	25
v2_latency_P1	s__Morganella_morganii	peak_latency_P1_corrected	0.873542	0.468014	0.0619733	0.898298	0.0619733	0.890382	NA	86	3
v2_latency_P1	s__Parasutterella_excrementihominis	peak_latency_P1_corrected	-0.690759	0.47594	0.14668	0.898298	0.271846	0.890382	NA	86	7
v2_latency_P1	s__Prevotella_bivia	peak_latency_P1_corrected	0.589185	0.454057	0.194424	0.898298	0.194424	0.890382	NA	86	3
v2_latency_P1	s__Prevotella_sp_885	peak_latency_P1_corrected	-1.43871	0.888053	0.105217	0.898298	0.105217	0.890382	NA	86	2
v2_latency_P1	s__Proteus_mirabilis	peak_latency_P1_corrected	-1.71907	0.829867	0.0383121	0.898298	0.0751564	0.890382	NA	86	4
v2_latency_P1	s__Roseburia_sp_CAG_309	peak_latency_P1_corrected	-1.07127	0.818918	0.190822	0.898298	0.190822	0.890382	NA	86	2
v2_latency_P1	s__Ruminococcus_gnavus	peak_latency_P1_corrected	0.631448	0.424811	0.137167	0.898298	0.25552	0.890382	NA	86	76
v2_latency_P1	s__Solobacterium_moorei	peak_latency_P1_corrected	-1.08611	0.818507	0.18453	0.898298	0.18453	0.890382	NA	86	2
v2_latency_P1	s__Streptococcus_gordonii	peak_latency_P1_corrected	0.809832	0.44659	0.0697751	0.898298	0.0697751	0.890382	NA	86	3
v2_latency_P1	s__Streptococcus_sanguinis	peak_latency_P1_corrected	0.999836	0.531609	0.0600028	0.898298	0.0600028	0.890382	NA	86	2
v2_latency_P1	s__Streptococcus_sp_A12	peak_latency_P1_corrected	0.783147	0.443994	0.0777543	0.898298	0.0777543	0.890382	NA	86	3
v2_latency_P1	s__Streptococcus_vestibularis	peak_latency_P1_corrected	0.494008	0.336162	0.141683	0.898298	0.263292	0.890382	NA	86	7
v2_latency_P1	s__Tyzzerella_nexilis	peak_latency_P1_corrected	0.365787	0.231688	0.114385	0.898298	0.215685	0.890382	NA	86	40
v2_latency_P1	s__Veillonella_sp_CAG_933	peak_latency_P1_corrected	-0.714621	0.437237	0.102174	0.898298	0.193909	0.890382	NA	86	10
v2_latency_P1	s__Veillonella_sp_DORA_A_3_16_22	peak_latency_P1_corrected	0.409475	0.236943	0.0839598	0.898298	0.16087	0.890382	NA	86	29
v2_latency_P1	s__Veillonella_tobetsuensis	peak_latency_P1_corrected	0.587488	0.309314	0.0575217	0.898298	0.111735	0.890382	NA	86	10
v2_latency_P1	s__Anaerostipes_caccae	peak_latency_P1_corrected	-0.845295	0.67418	0.222891	0.898556	0.396101	0.890382	NA	86	15
v2_latency_P1	s__Clostridium_innocuum	peak_latency_P1_corrected	0.612412	0.326395	0.22468	0.898721	0.398879	0.890382	NA	86	54
v2_latency_P1	s__Lactobacillus_mucosae	peak_latency_P1_corrected	1.98368	1.36474	0.230367	0.907344	0.281598	0.890382	NA	86	8
v2_latency_P1	s__Proteus_mirabilis	peak_latency_P1_corrected	-1.00171	0.375638	0.257357	0.911195	0.0751564	0.890382	NA	86	4
v2_latency_P1	s__Tyzzerella_nexilis	peak_latency_P1_corrected	0.72423	0.461904	0.243179	0.911195	0.215685	0.890382	NA	86	40
v2_latency_P1	s__Anaerostipes_hadrus	peak_latency_P1_corrected	0.273721	0.235934	0.245983	0.911195	0.310187	0.890382	NA	86	45
v2_latency_P1	s__Gemella_sanguinis	peak_latency_P1_corrected	0.581742	0.489881	0.235024	0.911195	0.235024	0.890382	NA	86	2
v2_latency_P1	s__Klebsiella_oxytoca	peak_latency_P1_corrected	-0.880739	0.779981	0.258822	0.911195	0.258822	0.890382	NA	86	2
v2_latency_P1	s__Kluyvera_ascorbata	peak_latency_P1_corrected	-0.880739	0.779981	0.258822	0.911195	0.258822	0.890382	NA	86	2
v2_latency_P1	s__Slackia_exigua	peak_latency_P1_corrected	-0.936248	0.797574	0.240447	0.911195	0.240447	0.890382	NA	86	2
v2_latency_P1	s__Streptococcus_peroris	peak_latency_P1_corrected	-0.415503	0.363665	0.253228	0.911195	0.347458	0.890382	NA	86	11
v2_latency_P1	s__Parvimonas_micra	peak_latency_P1_corrected	-1.00306	0.892462	0.261046	0.915889	0.261046	0.890382	NA	86	2
v2_latency_P1	s__Fusobacterium_sp_oral_taxon_370	peak_latency_P1_corrected	-0.875421	0.792381	0.269247	0.91651	0.269247	0.890382	NA	86	2
v2_latency_P1	s__Prevotella_intermedia	peak_latency_P1_corrected	-0.875421	0.792381	0.269247	0.91651	0.269247	0.890382	NA	86	2
v2_latency_P1	s__Blautia_producta	peak_latency_P1_corrected	0.427159	0.392987	0.277058	0.916946	0.112247	0.890382	NA	86	5
v2_latency_P1	s__Tyzzerella_sp	peak_latency_P1_corrected	-0.572968	0.526378	0.276369	0.916946	0.218015	0.890382	NA	86	5
v2_latency_P1	s__Atopobium_parvulum	peak_latency_P1_corrected	1.15854	0.875705	0.295363	0.921438	0.0329235	0.890382	NA	86	8
v2_latency_P1	s__Coprobacillus_cateniformis	peak_latency_P1_corrected	0.339425	0.325857	0.297579	0.921438	0.348834	0.890382	NA	86	9
v2_latency_P1	s__Neisseria_subflava	peak_latency_P1_corrected	0.496605	0.482308	0.303178	0.921438	0.303178	0.890382	NA	86	3
v2_latency_P1	s__Senegalimassilia_anaerobia	peak_latency_P1_corrected	0.250049	0.248051	0.313428	0.942116	0.267167	0.890382	NA	86	20
v2_latency_P1	s__Enterococcus_italicus	peak_latency_P1_corrected	0.532331	0.538988	0.323325	0.949487	0.323325	0.890382	NA	86	2
v2_latency_P1	s__Haemophilus_parahaemolyticus	peak_latency_P1_corrected	0.335762	0.357169	0.347185	0.954182	0.123945	0.890382	NA	86	6
v2_latency_P1	s__Lactococcus_raffinolactis	peak_latency_P1_corrected	-0.713265	0.736965	0.333124	0.954182	0.333124	0.890382	NA	86	2
v2_latency_P1	s__Hungatella_hathewayi	peak_latency_P1_corrected	0.588149	0.459323	0.356625	0.955832	0.112524	0.890382	NA	86	35
v2_latency_P1	s__Terrisporobacter_othiniensis	peak_latency_P1_corrected	-0.755831	0.81778	0.355358	0.955832	0.355358	0.890382	NA	86	2
v2_latency_P1	s__Lactobacillus_paragasseri	peak_latency_P1_corrected	0.742982	0.323208	0.366264	0.956218	0.388927	0.890382	NA	86	4
v2_latency_P1	s__Clostridiales_bacterium_1_7_47FAA	peak_latency_P1_corrected	0.405837	0.44352	0.360173	0.956218	0.24134	0.890382	NA	86	4
v2_latency_P1	s__Prevotella_sp_CAG_732	peak_latency_P1_corrected	-0.67263	0.737113	0.361495	0.956218	0.361495	0.890382	NA	86	2
v2_latency_P1	s__Alistipes_inops	peak_latency_P1_corrected	-1.3041	1.05249	0.421579	0.95853	0.360541	0.890382	NA	86	4
v2_latency_P1	s__Bifidobacterium_animalis	peak_latency_P1_corrected	-0.36041	0.49219	0.429844	0.95853	0.352697	0.890382	NA	86	33
v2_latency_P1	s__Eubacterium_ventriosum	peak_latency_P1_corrected	-1.82301	1.7548	0.393841	0.95853	0.37897	0.890382	NA	86	5
v2_latency_P1	s__Fusobacterium_nucleatum	peak_latency_P1_corrected	0.925887	0.76473	0.410071	0.95853	0.26538	0.890382	NA	86	5
v2_latency_P1	s__Streptococcus_vestibularis	peak_latency_P1_corrected	1.03565	1.02735	0.422178	0.95853	0.263292	0.890382	NA	86	7
v2_latency_P1	s__Veillonella_sp_DORA_A_3_16_22	peak_latency_P1_corrected	-0.287058	0.360516	0.413841	0.95853	0.16087	0.890382	NA	86	29
v2_latency_P1	s__Clostridium_innocuum	peak_latency_P1_corrected	0.211176	0.242581	0.384007	0.95853	0.398879	0.890382	NA	86	54
v2_latency_P1	s__Clostridium_sp_CAG_217	peak_latency_P1_corrected	0.290781	0.368052	0.429497	0.95853	0.34275	0.890382	NA	86	6
v2_latency_P1	s__Peptostreptococcus_stomatis	peak_latency_P1_corrected	-0.315284	0.38997	0.418812	0.95853	0.357733	0.890382	NA	86	8
v2_latency_P1	s__Proteobacteria_bacterium_CAG_139	peak_latency_P1_corrected	0.418966	0.477313	0.380074	0.95853	0.380074	0.890382	NA	86	3
v2_latency_P1	s__Eisenbergiella_tayi	peak_latency_P1_corrected	3.64475	3.95799	0.464196	0.965457	0.184937	0.890382	NA	86	5
v2_latency_P1	s__Ruminococcus_gnavus	peak_latency_P1_corrected	0.404188	0.339628	0.469878	0.965457	0.25552	0.890382	NA	86	76
v2_latency_P1	s__Clostridium_sp_CAG_221	peak_latency_P1_corrected	0.198711	0.281008	0.479482	0.966485	0.350754	0.890382	NA	86	13
v2_latency_P1	s__Actinomyces_odontolyticus	peak_latency_P1_corrected	0.268104	1.14243	0.880932	0.978177	0.141057	0.890382	NA	86	12
v2_latency_P1	s__Anaerotruncus_colihominis	peak_latency_P1_corrected	0.471643	0.592603	0.565807	0.978177	0.0910644	0.890382	NA	86	16
v2_latency_P1	s__Bacteroides_stercoris	peak_latency_P1_corrected	0.592476	0.774595	0.5814	0.978177	0.362022	0.890382	NA	86	6
v2_latency_P1	s__Bifidobacterium_adolescentis	peak_latency_P1_corrected	-0.829972	1.27031	0.517791	0.978177	0.12035	0.890382	NA	86	7
v2_latency_P1	s__Bifidobacterium_breve	peak_latency_P1_corrected	-0.175552	0.29286	0.512749	0.978177	0.370094	0.890382	NA	86	69
v2_latency_P1	s__Blautia_sp	peak_latency_P1_corrected	0.711842	1.7956	0.753429	0.978177	0.303616	0.890382	NA	86	6
v2_latency_P1	s__Clostridioides_difficile	peak_latency_P1_corrected	0.370113	0.330486	0.517524	0.978177	0.158193	0.890382	NA	86	25
v2_latency_P1	s__Clostridium_bolteae	peak_latency_P1_corrected	0.294906	0.415212	0.680385	0.978177	0.156376	0.890382	NA	86	25
v2_latency_P1	s__Clostridium_neonatale	peak_latency_P1_corrected	-0.0573638	0.622604	0.831975	0.978177	0.37286	0.890382	NA	86	29
v2_latency_P1	s__Clostridium_sp_CAG_265	peak_latency_P1_corrected	-0.148578	0.936266	0.813172	0.978177	0.153237	0.890382	NA	86	12
v2_latency_P1	s__Dialister_pneumosintes	peak_latency_P1_corrected	0.456751	1.49621	0.823566	0.978177	0.38786	0.890382	NA	86	6
v2_latency_P1	s__Enterococcus_faecium	peak_latency_P1_corrected	-0.427419	0.740199	0.519589	0.978177	0.0959877	0.890382	NA	86	21
v2_latency_P1	s__Erysipelatoclostridium_ramosum	peak_latency_P1_corrected	0.294659	0.343929	0.638882	0.978177	0.356163	0.890382	NA	86	66
v2_latency_P1	s__Faecalibacterium_prausnitzii	peak_latency_P1_corrected	-0.0524395	0.261452	0.710917	0.978177	0.167582	0.890382	NA	86	67
v2_latency_P1	s__Firmicutes_bacterium_CAG_102	peak_latency_P1_corrected	0.527997	1.21955	0.78386	0.978177	0.366521	0.890382	NA	86	4
v2_latency_P1	s__Haemophilus_haemolyticus	peak_latency_P1_corrected	0.384065	0.452119	0.673836	0.978177	0.184315	0.890382	NA	86	4
v2_latency_P1	s__Haemophilus_parainfluenzae	peak_latency_P1_corrected	-0.0426302	0.409182	0.791339	0.978177	0.363232	0.890382	NA	86	37
v2_latency_P1	s__Klebsiella_quasipneumoniae	peak_latency_P1_corrected	0.218898	0.409966	0.791197	0.978177	0.348473	0.890382	NA	86	34
v2_latency_P1	s__Megasphaera_elsdenii	peak_latency_P1_corrected	-0.0291065	0.59533	0.859994	0.978177	0.208153	0.890382	NA	86	25
v2_latency_P1	s__Parasutterella_excrementihominis	peak_latency_P1_corrected	-0.447996	1.07043	0.651624	0.978177	0.271846	0.890382	NA	86	7
v2_latency_P1	s__Veillonella_sp_CAG_933	peak_latency_P1_corrected	0.558362	2.10029	0.830198	0.978177	0.193909	0.890382	NA	86	10
v2_latency_P1	s__Acidaminococcus_sp_CAG_542	peak_latency_P1_corrected	-0.145895	0.470053	0.756272	0.978177	0.27636	0.890382	NA	86	4
v2_latency_P1	s__Anaerostipes_caccae	peak_latency_P1_corrected	-0.0789931	0.305326	0.795853	0.978177	0.396101	0.890382	NA	86	15
v2_latency_P1	s__Bifidobacterium_bifidum	peak_latency_P1_corrected	-0.095626	0.225406	0.671391	0.978177	0.346243	0.890382	NA	86	51
v2_latency_P1	s__Bifidobacterium_longum	peak_latency_P1_corrected	0.0667541	0.411536	0.871143	0.978177	0.0945281	0.890382	NA	86	80
v2_latency_P1	s__Blautia_obeum	peak_latency_P1_corrected	-0.0835222	0.284059	0.768734	0.978177	0.210633	0.890382	NA	86	15
v2_latency_P1	s__Clostridium_sp_CAG_505	peak_latency_P1_corrected	-0.281981	0.444991	0.526291	0.978177	0.222614	0.890382	NA	86	6
v2_latency_P1	s__Clostridium_spiroforme	peak_latency_P1_corrected	0.215978	0.32816	0.510443	0.978177	0.143117	0.890382	NA	86	8
v2_latency_P1	s__Desulfovibrio_piger	peak_latency_P1_corrected	-0.131709	0.464578	0.776792	0.978177	0.066199	0.890382	NA	86	4
v2_latency_P1	s__Eisenbergiella_massiliensis	peak_latency_P1_corrected	-0.0589437	0.349767	0.866172	0.978177	0.378204	0.890382	NA	86	8
v2_latency_P1	s__Enterobacter_cloacae_complex	peak_latency_P1_corrected	0.118327	0.244337	0.628188	0.978177	0.268331	0.890382	NA	86	23
v2_latency_P1	s__Enterococcus_avium	peak_latency_P1_corrected	-0.0558934	0.237887	0.814241	0.978177	0.194899	0.890382	NA	86	33
v2_latency_P1	s__Enterococcus_gallinarum	peak_latency_P1_corrected	-0.0547423	0.31239	0.860893	0.978177	0.202777	0.890382	NA	86	15
v2_latency_P1	s__Lachnospira_pectinoschiza	peak_latency_P1_corrected	0.127246	0.266575	0.633122	0.978177	0.130172	0.890382	NA	86	16
v2_latency_P1	s__Mesosutterella_multiformis	peak_latency_P1_corrected	0.0665851	0.400602	0.86799	0.978177	0.354792	0.890382	NA	86	6
v2_latency_P1	s__Roseburia_hominis	peak_latency_P1_corrected	-0.200749	0.296805	0.498809	0.978177	0.0265986	0.890382	NA	86	15
v2_latency_P1	s__Roseburia_intestinalis	peak_latency_P1_corrected	-0.158127	0.294384	0.591166	0.978177	0.34662	0.890382	NA	86	14
v2_latency_P1	s__Roseburia_inulinivorans	peak_latency_P1_corrected	-0.0500006	0.241106	0.835713	0.978177	0.241485	0.890382	NA	86	24
v2_latency_P1	s__Ruthenibacterium_lactatiformans	peak_latency_P1_corrected	0.0407969	0.25522	0.872999	0.978177	0.294674	0.890382	NA	86	19
v2_latency_P1	s__Streptococcus_infantarius	peak_latency_P1_corrected	0.189457	0.423335	0.654489	0.978177	0.312084	0.890382	NA	86	5
v2_latency_P1	s__Streptococcus_infantis	peak_latency_P1_corrected	-0.154581	0.360372	0.667961	0.978177	0.255386	0.890382	NA	86	8
v2_latency_P1	s__Streptococcus_lutetiensis	peak_latency_P1_corrected	0.0733424	0.251235	0.770342	0.978177	0.378399	0.890382	NA	86	21
v2_latency_P1	s__Streptococcus_mitis	peak_latency_P1_corrected	-0.0791219	0.229685	0.730485	0.978177	0.320902	0.890382	NA	86	58
v2_latency_P1	s__Sutterella_sp_CAG_397	peak_latency_P1_corrected	0.155904	0.380127	0.681705	0.978177	0.102135	0.890382	NA	86	6
v2_latency_P1	s__Bacteroides_ovatus	peak_latency_P1_corrected	0.0326739	0.236227	0.889991	0.983049	0.280441	0.890382	NA	86	25
v2_latency_P1	s__Alistipes_finegoldii	peak_latency_P1_corrected	0.0444576	0.455328	0.922219	0.989124	0.0994053	0.890382	NA	86	5
v2_latency_P1	s__Klebsiella_pneumoniae	peak_latency_P1_corrected	0.130134	0.443539	0.935585	0.99038	0.280442	0.890382	NA	86	52
v2_latency_P1	s__Agathobaculum_butyriciproducens	peak_latency_P1_corrected	0.0174342	0.23251	0.940229	0.99038	0.265394	0.890382	NA	86	27
v2_latency_P1	s__Escherichia_coli	peak_latency_P1_corrected	0.0660197	0.340751	0.959974	0.994285	0.297547	0.890382	NA	86	80
v2_latency_P1	s__Clostridium_sp_AM22_11AC	peak_latency_P1_corrected	0.0971279	0.846121	0.991837	0.995589	0.0218371	0.890382	NA	86	22
v2_latency_P1	s__Gemmiger_formicilis	peak_latency_P1_corrected	-0.00902738	0.334089	0.978443	0.995589	0.185409	0.890382	NA	86	9
v2_latency_P1	s__Lactobacillus_plantarum	peak_latency_P1_corrected	-0.00959266	0.469454	0.983697	0.995589	0.20773	0.890382	NA	86	4
v2_latency_P1	s__Parabacteroides_distasonis	peak_latency_P1_corrected	0.00300666	0.222977	0.989242	0.995589	0.317022	0.890382	NA	86	36
v2_latency_P1	s__Streptococcus_oralis	peak_latency_P1_corrected	-0.00816283	0.443848	0.985327	0.995589	0.251975	0.890382	NA	86	4
v2_latency_P1	s__Klebsiella_variicola	peak_latency_P1_corrected	0.0879392	0.404757	1	1	0.090639	0.890382	NA	86	43
v2_latency_P1	s__Bacteroides_nordii	peak_latency_P1_corrected	4.11544	NA	NA	NA	0.194427	0.890382	Fitting error (NA p-value returned from fitting procedure)	86	2
v2_latency_P1	s__Enterococcus_italicus	peak_latency_P1_corrected	-10.1376	NA	NA	NA	0.323325	0.890382	Fitting error (NA p-value returned from fitting procedure)	86	2
v2_latency_P1	s__Firmicutes_bacterium_CAG_424	peak_latency_P1_corrected	-1.47108	NA	NA	NA	0.190822	0.890382	Fitting error (NA p-value returned from fitting procedure)	86	2
v2_latency_P1	s__Firmicutes_bacterium_CAG_83	peak_latency_P1_corrected	-15.1774	NA	NA	NA	0.221554	0.890382	Fitting error (NA p-value returned from fitting procedure)	86	2
v2_latency_P1	s__Fusobacterium_gonidiaformans	peak_latency_P1_corrected	-4.40847	NA	NA	NA	0.018801	0.890382	Fitting error (NA p-value returned from fitting procedure)	86	2
v2_latency_P1	s__Fusobacterium_sp_oral_taxon_370	peak_latency_P1_corrected	2.24567	NA	NA	NA	0.269247	0.890382	Fitting error (NA p-value returned from fitting procedure)	86	2
v2_latency_P1	s__Gemella_sanguinis	peak_latency_P1_corrected	-1.13322	NA	NA	NA	0.235024	0.890382	Fitting error (NA p-value returned from fitting procedure)	86	2
v2_latency_P1	s__Granulicatella_elegans	peak_latency_P1_corrected	-0.894633	NA	NA	NA	0.190437	0.890382	Fitting error (NA p-value returned from fitting procedure)	86	3
v2_latency_P1	s__Klebsiella_oxytoca	peak_latency_P1_corrected	-0.973691	NA	NA	NA	0.258822	0.890382	Fitting error (NA p-value returned from fitting procedure)	86	2
v2_latency_P1	s__Kluyvera_ascorbata	peak_latency_P1_corrected	18.362	NA	NA	NA	0.258822	0.890382	Fitting error (NA p-value returned from fitting procedure)	86	2
v2_latency_P1	s__Lactococcus_raffinolactis	peak_latency_P1_corrected	-2.91536	NA	NA	NA	0.333124	0.890382	Fitting error (NA p-value returned from fitting procedure)	86	2
v2_latency_P1	s__Morganella_morganii	peak_latency_P1_corrected	2.53386	NA	NA	NA	0.0619733	0.890382	Fitting error (NA p-value returned from fitting procedure)	86	3
v2_latency_P1	s__Neisseria_subflava	peak_latency_P1_corrected	-1.07533	NA	NA	NA	0.303178	0.890382	Fitting error (NA p-value returned from fitting procedure)	86	3
v2_latency_P1	s__Parvimonas_micra	peak_latency_P1_corrected	1.97113	NA	NA	NA	0.261046	0.890382	Fitting error (NA p-value returned from fitting procedure)	86	2
v2_latency_P1	s__Prevotella_bivia	peak_latency_P1_corrected	1.09093	NA	NA	NA	0.194424	0.890382	Fitting error (NA p-value returned from fitting procedure)	86	3
v2_latency_P1	s__Prevotella_intermedia	peak_latency_P1_corrected	-3.67413	NA	NA	NA	0.269247	0.890382	Fitting error (NA p-value returned from fitting procedure)	86	2
v2_latency_P1	s__Prevotella_sp_885	peak_latency_P1_corrected	-0.0602463	NA	NA	NA	0.105217	0.890382	Fitting error (NA p-value returned from fitting procedure)	86	2
v2_latency_P1	s__Prevotella_sp_CAG_732	peak_latency_P1_corrected	2.05226	NA	NA	NA	0.361495	0.890382	Fitting error (NA p-value returned from fitting procedure)	86	2
v2_latency_P1	s__Proteobacteria_bacterium_CAG_139	peak_latency_P1_corrected	-0.180582	NA	NA	NA	0.380074	0.890382	Fitting error (NA p-value returned from fitting procedure)	86	3
v2_latency_P1	s__Roseburia_sp_CAG_309	peak_latency_P1_corrected	0.390124	NA	NA	NA	0.190822	0.890382	Fitting error (NA p-value returned from fitting procedure)	86	2
v2_latency_P1	s__Slackia_exigua	peak_latency_P1_corrected	-7.08657	NA	NA	NA	0.240447	0.890382	Fitting error (NA p-value returned from fitting procedure)	86	2
v2_latency_P1	s__Solobacterium_moorei	peak_latency_P1_corrected	-16.4479	NA	NA	NA	0.18453	0.890382	Fitting error (NA p-value returned from fitting procedure)	86	2
v2_latency_P1	s__Streptococcus_gordonii	peak_latency_P1_corrected	0.359539	NA	NA	NA	0.0697751	0.890382	Fitting error (NA p-value returned from fitting procedure)	86	3
v2_latency_P1	s__Streptococcus_sanguinis	peak_latency_P1_corrected	3.70143	NA	NA	NA	0.0600028	0.890382	Fitting error (NA p-value returned from fitting procedure)	86	2
v2_latency_P1	s__Streptococcus_sp_A12	peak_latency_P1_corrected	-0.068119	NA	NA	NA	0.0777543	0.890382	Fitting error (NA p-value returned from fitting procedure)	86	3
v2_latency_P1	s__Terrisporobacter_othiniensis	peak_latency_P1_corrected	-9.96296	NA	NA	NA	0.355358	0.890382	Fitting error (NA p-value returned from fitting procedure)	86	2
v1_amp_N1	s__Firmicutes_bacterium_CAG_646	peak_amp_N1	-1.16837	0.454064	0.0775889	0.883197	0.149158	0.890398	NA	97	8
v1_amp_N1	s__Flavonifractor_plautii	peak_amp_N1	0.586851	0.314729	0.0803517	0.883197	0.1472	0.890398	NA	97	45
v1_amp_N1	s__Flavonifractor_plautii	peak_amp_N1	-0.380837	0.215017	0.0765284	0.883197	0.1472	0.890398	NA	97	45
v1_amp_N1	s__Firmicutes_bacterium_CAG_646	peak_amp_N1	0.292212	0.391106	0.454977	0.940552	0.149158	0.890398	NA	97	8
v2_amp_N1	s__Anaerotignum_lactatifermentans	peak_amp_N1	-0.825928	0.529978	0.236557	0.87059	0.417155	0.890794	NA	86	7
v2_amp_N1	s__Anaerotignum_lactatifermentans	peak_amp_N1	0.37387	0.417008	0.369957	0.920862	0.417155	0.890794	NA	86	7
v2_amp_P1	s__Blautia_hansenii	peak_amp_P1_corrected	2.56266	0.898706	0.0303781	0.867464	0.0598334	0.891517	NA	86	8
v2_amp_P1	s__Blautia_hansenii	peak_amp_P1_corrected	-0.00241683	0.369447	0.99478	1	0.0598334	0.891517	NA	86	8
v1_amp_P1	s__Senegalimassilia_anaerobia	peak_amp_P1_corrected	1.54526	0.712407	0.0801888	0.895416	0.153947	0.892895	NA	97	20
v1_amp_P1	s__Senegalimassilia_anaerobia	peak_amp_P1_corrected	-0.183258	0.273739	0.503199	0.967809	0.153947	0.892895	NA	97	20
v2_amp_N1	s__Firmicutes_bacterium_CAG_102	peak_amp_N1	0.69786	0.594165	0.240186	0.872478	0.422683	0.89333	NA	86	4
v2_amp_N1	s__Firmicutes_bacterium_CAG_102	peak_amp_N1	-0.712249	0.409599	0.373399	0.92108	0.422683	0.89333	NA	86	4
v1_amp_P1	s__Haemophilus_sp_HMSC71H05	peak_amp_P1_corrected	-1.3516	0.51256	0.0814568	0.895416	0.156278	0.895224	NA	97	6
v1_amp_P1	s__Haemophilus_sp_HMSC71H05	peak_amp_P1_corrected	0.041767	0.41027	0.918912	0.999527	0.156278	0.895224	NA	97	6
v2_amp_N1	s__Citrobacter_freundii	peak_amp_N1	0.572595	0.72066	0.42688	0.929701	0.42688	0.896302	NA	86	2
v2_amp_N1	s__Citrobacter_freundii	peak_amp_N1	1.31965	NA	NA	NA	0.42688	0.896302	Fitting error (NA p-value returned from fitting procedure)	86	2
v2_amp_N1	s__Agathobaculum_butyriciproducens	peak_amp_N1	0.259311	0.248666	0.244863	0.886336	0.429769	0.898744	NA	86	27
v2_amp_N1	s__Agathobaculum_butyriciproducens	peak_amp_N1	-0.108606	0.23169	0.639245	0.985826	0.429769	0.898744	NA	86	27
v1_amp_P1	s__Bacteroides_caccae	peak_amp_P1_corrected	0.444116	0.25616	0.082963	0.895416	0.159043	0.899951	NA	97	17
v1_amp_P1	s__Bacteroides_caccae	peak_amp_P1_corrected	0.338564	0.496149	0.717704	0.980982	0.159043	0.899951	NA	97	17
v2v3_latency_N2	s__Klebsiella_quasipneumoniae	peak_latency_N2_corrected	3.26211	0.722474	0.00135864	0.603058	0.00271544	0.901432	NA	69	22
v2v3_latency_N2	s__Klebsiella_quasipneumoniae	peak_latency_N2_corrected	0.461912	0.439971	0.293778	1	0.00271544	0.901432	NA	69	22
v2_latency_P1	s__Clostridium_symbiosum	peak_latency_P1_corrected	0.9751	0.665941	0.228983	0.907344	0.405533	0.901858	NA	86	30
v2_latency_P1	s__Clostridium_symbiosum	peak_latency_P1_corrected	0.123976	0.226544	0.584207	0.978177	0.405533	0.901858	NA	86	30
v2_amp_P1	s__Acidaminococcus_sp_CAG_542	peak_amp_P1_corrected	-5.70477	1.50208	0.169981	0.9051	0.311069	0.904646	NA	86	4
v2_amp_P1	s__Actinomyces_graevenitzii	peak_amp_P1_corrected	1.56941	0.781857	0.0714711	0.9051	0.137834	0.904646	NA	86	9
v2_amp_P1	s__Alistipes_finegoldii	peak_amp_P1_corrected	0.728597	0.182118	0.068641	0.9051	0.13257	0.904646	NA	86	5
v2_amp_P1	s__Allisonella_histaminiformans	peak_amp_P1_corrected	-1.3415	0.488478	0.0478729	0.9051	0.0934539	0.904646	NA	86	13
v2_amp_P1	s__Anaerococcus_vaginalis	peak_amp_P1_corrected	-5.4603	3.13952	0.191382	0.9051	0.346136	0.904646	NA	86	6
v2_amp_P1	s__Bacteroides_caccae	peak_amp_P1_corrected	1.79462	1.37024	0.186435	0.9051	0.338112	0.904646	NA	86	12
v2_amp_P1	s__Bacteroides_fragilis	peak_amp_P1_corrected	0.719339	0.464154	0.0747608	0.9051	0.143932	0.904646	NA	86	56
v2_amp_P1	s__Bacteroides_ovatus	peak_amp_P1_corrected	0.925802	0.706936	0.142411	0.9051	0.264541	0.904646	NA	86	25
v2_amp_P1	s__Bacteroides_thetaiotaomicron	peak_amp_P1_corrected	0.671978	0.537067	0.144516	0.9051	0.268148	0.904646	NA	86	26
v2_amp_P1	s__Bacteroides_uniformis	peak_amp_P1_corrected	0.494145	0.461102	0.183001	0.9051	0.332513	0.904646	NA	86	27
v2_amp_P1	s__Bacteroides_vulgatus	peak_amp_P1_corrected	0.825949	0.423868	0.0348239	0.9051	0.0684351	0.904646	NA	86	40
v2_amp_P1	s__Bifidobacterium_adolescentis	peak_amp_P1_corrected	1.2424	0.840222	0.172492	0.9051	0.31523	0.904646	NA	86	7
v2_amp_P1	s__Bifidobacterium_breve	peak_amp_P1_corrected	0.399377	0.257743	0.066261	0.9051	0.128131	0.904646	NA	86	69
v2_amp_P1	s__Bifidobacterium_longum	peak_amp_P1_corrected	-0.597323	0.301846	0.227326	0.9051	0.402974	0.904646	NA	86	80
v2_amp_P1	s__Blautia_obeum	peak_amp_P1_corrected	-1.60448	0.703849	0.0720048	0.9051	0.138825	0.904646	NA	86	15
v2_amp_P1	s__Blautia_sp_CAG_52	peak_amp_P1_corrected	-1.28136	0.819438	0.218633	0.9051	0.389466	0.904646	NA	86	12
v2_amp_P1	s__Clostridium_butyricum	peak_amp_P1_corrected	0.999676	0.85732	0.209834	0.9051	0.375638	0.904646	NA	86	12
v2_amp_P1	s__Clostridium_citroniae	peak_amp_P1_corrected	1.14887	0.569323	0.0668211	0.9051	0.129177	0.904646	NA	86	9
v2_amp_P1	s__Clostridium_innocuum	peak_amp_P1_corrected	0.276622	0.316333	0.211204	0.9051	0.368152	0.904646	NA	86	54
v2_amp_P1	s__Clostridium_sp_CAG_221	peak_amp_P1_corrected	-1.00495	0.490394	0.141325	0.9051	0.262677	0.904646	NA	86	13
v2_amp_P1	s__Clostridium_symbiosum	peak_amp_P1_corrected	0.536658	0.497087	0.183369	0.9051	0.333114	0.904646	NA	86	30
v2_amp_P1	s__Enterococcus_durans	peak_amp_P1_corrected	-4.87452	1.95217	0.13862	0.9051	0.258024	0.904646	NA	86	5
v2_amp_P1	s__Enterococcus_hirae	peak_amp_P1_corrected	9.22589	3.97171	0.141669	0.9051	0.263267	0.904646	NA	86	5
v2_amp_P1	s__Eubacterium_sp_CAG_180	peak_amp_P1_corrected	1.15129	0.704331	0.207857	0.9051	0.37251	0.904646	NA	86	5
v2_amp_P1	s__Fusicatenibacter_saccharivorans	peak_amp_P1_corrected	-0.933333	0.442554	0.122923	0.9051	0.230736	0.904646	NA	86	28
v2_amp_P1	s__Fusobacterium_mortiferum	peak_amp_P1_corrected	1.57379	1.08713	0.142263	0.9051	0.264288	0.904646	NA	86	13
v2_amp_P1	s__Fusobacterium_nucleatum	peak_amp_P1_corrected	1.18189	0.550909	0.141979	0.9051	0.2638	0.904646	NA	86	5
v2_amp_P1	s__Hungatella_hathewayi	peak_amp_P1_corrected	0.883764	0.460071	0.0382051	0.9051	0.0749505	0.904646	NA	86	35
v2_amp_P1	s__Lachnospira_pectinoschiza	peak_amp_P1_corrected	-1.46031	0.676645	0.0883904	0.9051	0.168968	0.904646	NA	86	16
v2_amp_P1	s__Lachnospiraceae_bacterium_oral_taxon_096	peak_amp_P1_corrected	0.783169	0.003356	0.112043	0.9051	0.211533	0.904646	NA	86	4
v2_amp_P1	s__Lactobacillus_delbrueckii	peak_amp_P1_corrected	-2.01746	0.0203212	0.0593085	0.9051	0.115099	0.904646	NA	86	4
v2_amp_P1	s__Lactobacillus_gasseri	peak_amp_P1_corrected	-1.42119	0.300314	0.172782	0.9051	0.315711	0.904646	NA	86	4
v2_amp_P1	s__Lactobacillus_johnsonii	peak_amp_P1_corrected	2.85577	0.208978	0.0563543	0.9051	0.109533	0.904646	NA	86	4
v2_amp_P1	s__Lactobacillus_oris	peak_amp_P1_corrected	0.839432	0.507042	0.19683	0.9051	0.354918	0.904646	NA	86	5
v2_amp_P1	s__Lactococcus_lactis	peak_amp_P1_corrected	-1.29236	0.745036	0.171815	0.9051	0.31411	0.904646	NA	86	14
v2_amp_P1	s__Odoribacter_splanchnicus	peak_amp_P1_corrected	2.68268	0.194411	0.0574569	0.9051	0.111612	0.904646	NA	86	4
v2_amp_P1	s__Parabacteroides_distasonis	peak_amp_P1_corrected	0.410292	0.410625	0.192132	0.9051	0.34735	0.904646	NA	86	36
v2_amp_P1	s__Parabacteroides_merdae	peak_amp_P1_corrected	0.991072	0.769937	0.16829	0.9051	0.308258	0.904646	NA	86	13
v2_amp_P1	s__Phascolarctobacterium_succinatutens	peak_amp_P1_corrected	1.1009	0.889877	0.18323	0.9051	0.332887	0.904646	NA	86	15
v2_amp_P1	s__Roseburia_intestinalis	peak_amp_P1_corrected	0.903322	0.703084	0.161811	0.9051	0.297439	0.904646	NA	86	14
v2_amp_P1	s__Roseburia_inulinivorans	peak_amp_P1_corrected	-1.36507	0.571215	0.0591921	0.9051	0.11488	0.904646	NA	86	24
v2_amp_P1	s__Ruminococcus_bromii	peak_amp_P1_corrected	-1.27299	0.807908	0.213052	0.9051	0.350833	0.904646	NA	86	13
v2_amp_P1	s__Ruminococcus_gnavus	peak_amp_P1_corrected	0.315804	0.331474	0.187881	0.9051	0.340463	0.904646	NA	86	76
v2_amp_P1	s__Ruminococcus_lactaris	peak_amp_P1_corrected	-1.75635	1.0231	0.161441	0.9051	0.134043	0.904646	NA	86	12
v2_amp_P1	s__Ruminococcus_torques	peak_amp_P1_corrected	-1.0774	0.411481	0.0533748	0.9051	0.103901	0.904646	NA	86	31
v2_amp_P1	s__Sellimonas_intestinalis	peak_amp_P1_corrected	-2.48953	0.869976	0.121062	0.9051	0.227469	0.904646	NA	86	5
v2_amp_P1	s__Senegalimassilia_anaerobia	peak_amp_P1_corrected	0.478897	0.452921	0.192157	0.9051	0.34739	0.904646	NA	86	20
v2_amp_P1	s__Streptococcus_thermophilus	peak_amp_P1_corrected	0.635226	0.515439	0.14164	0.9051	0.263218	0.904646	NA	86	39
v2_amp_P1	s__Streptococcus_vestibularis	peak_amp_P1_corrected	1.2131	0.885656	0.197027	0.9051	0.355234	0.904646	NA	86	7
v2_amp_P1	s__Sutterella_sp_CAG_351	peak_amp_P1_corrected	0.380954	0.220395	0.138777	0.9051	0.258295	0.904646	NA	86	6
v2_amp_P1	s__Veillonella_dispar	peak_amp_P1_corrected	0.570654	0.374057	0.0736755	0.9051	0.141923	0.904646	NA	86	56
v2_amp_P1	s__Alistipes_inops	peak_amp_P1_corrected	0.626382	0.375003	0.0948522	0.9051	0.180708	0.904646	NA	86	4
v2_amp_P1	s__Anaerococcus_vaginalis	peak_amp_P1_corrected	-0.787181	0.603136	0.191843	0.9051	0.346136	0.904646	NA	86	6
v2_amp_P1	s__Atopobium_parvulum	peak_amp_P1_corrected	-0.644672	0.515144	0.210774	0.9051	0.377122	0.904646	NA	86	8
v2_amp_P1	s__Bacteroides_vulgatus	peak_amp_P1_corrected	0.3152	0.238191	0.185734	0.9051	0.0684351	0.904646	NA	86	40
v2_amp_P1	s__Bifidobacterium_animalis	peak_amp_P1_corrected	-0.365039	0.272389	0.180201	0.9051	0.327929	0.904646	NA	86	33
v2_amp_P1	s__Blautia_producta	peak_amp_P1_corrected	0.593	0.358993	0.0985664	0.9051	0.187418	0.904646	NA	86	5
v2_amp_P1	s__Blautia_sp	peak_amp_P1_corrected	-1.50427	0.878632	0.0868854	0.9051	0.166222	0.904646	NA	86	6
v2_amp_P1	s__Blautia_sp_CAG_52	peak_amp_P1_corrected	-0.444764	0.366336	0.224714	0.9051	0.389466	0.904646	NA	86	12
v2_amp_P1	s__Campylobacter_concisus	peak_amp_P1_corrected	0.42651	0.33473	0.202596	0.9051	0.364148	0.904646	NA	86	7
v2_amp_P1	s__Clostridioides_difficile	peak_amp_P1_corrected	0.333113	0.230175	0.147837	0.9051	0.273818	0.904646	NA	86	25
v2_amp_P1	s__Clostridium_innocuum	peak_amp_P1_corrected	0.325261	0.256693	0.205111	0.9051	0.368152	0.904646	NA	86	54
v2_amp_P1	s__Clostridium_sp_AM22_11AC	peak_amp_P1_corrected	0.468702	0.239989	0.0508175	0.9051	0.0990526	0.904646	NA	86	22
v2_amp_P1	s__Collinsella_aerofaciens	peak_amp_P1_corrected	-0.272968	0.224817	0.224679	0.9051	0.398878	0.904646	NA	86	57
v2_amp_P1	s__Collinsella_sp_CAG_289	peak_amp_P1_corrected	0.563522	0.332034	0.0896629	0.9051	0.171286	0.904646	NA	86	6
v2_amp_P1	s__Coprobacillus_cateniformis	peak_amp_P1_corrected	0.442196	0.302375	0.14363	0.9051	0.26663	0.904646	NA	86	9
v2_amp_P1	s__Dialister_invisus	peak_amp_P1_corrected	0.52504	0.329648	0.111221	0.9051	0.210071	0.904646	NA	86	6
v2_amp_P1	s__Dialister_pneumosintes	peak_amp_P1_corrected	-0.761569	0.622845	0.221433	0.9051	0.393833	0.904646	NA	86	6
v2_amp_P1	s__Enterococcus_gallinarum	peak_amp_P1_corrected	-0.466917	0.376749	0.215223	0.9051	0.384125	0.904646	NA	86	15
v2_amp_P1	s__Enterococcus_italicus	peak_amp_P1_corrected	0.772935	0.484313	0.110502	0.9051	0.110502	0.904646	NA	86	2
v2_amp_P1	s__Eubacterium_sp_CAG_180	peak_amp_P1_corrected	0.430823	0.355525	0.225592	0.9051	0.37251	0.904646	NA	86	5
v2_amp_P1	s__Eubacterium_sp_CAG_38	peak_amp_P1_corrected	-0.910226	0.593301	0.124987	0.9051	0.234352	0.904646	NA	86	8
v2_amp_P1	s__Firmicutes_bacterium_CAG_41	peak_amp_P1_corrected	0.496806	0.242955	0.04087	0.9051	0.0800697	0.904646	NA	86	20
v2_amp_P1	s__Firmicutes_bacterium_CAG_83	peak_amp_P1_corrected	0.664155	0.499185	0.18336	0.9051	0.18336	0.904646	NA	86	2
v2_amp_P1	s__Gordonibacter_pamelaeae	peak_amp_P1_corrected	0.682186	0.36118	0.0589228	0.9051	0.114374	0.904646	NA	86	5
v2_amp_P1	s__Haemophilus_parainfluenzae	peak_amp_P1_corrected	0.356611	0.227306	0.11668	0.9051	0.219746	0.904646	NA	86	37
v2_amp_P1	s__Holdemanella_biformis	peak_amp_P1_corrected	-0.388441	0.323463	0.229797	0.9051	0.406787	0.904646	NA	86	16
v2_amp_P1	s__Lactobacillus_vaginalis	peak_amp_P1_corrected	-1.62179	1.11306	0.145101	0.9051	0.269148	0.904646	NA	86	4
v2_amp_P1	s__Megasphaera_elsdenii	peak_amp_P1_corrected	-0.680226	0.32721	0.0376294	0.9051	0.0738428	0.904646	NA	86	25
v2_amp_P1	s__Mesosutterella_multiformis	peak_amp_P1_corrected	0.454437	0.343732	0.186146	0.9051	0.337642	0.904646	NA	86	6
v2_amp_P1	s__Monoglobus_pectinilyticus	peak_amp_P1_corrected	0.631548	0.489266	0.196771	0.9051	0.196771	0.904646	NA	86	2
v2_amp_P1	s__Neisseria_subflava	peak_amp_P1_corrected	0.718527	0.433399	0.0973403	0.9051	0.0973403	0.904646	NA	86	3
v2_amp_P1	s__Prevotella_buccae	peak_amp_P1_corrected	0.502007	0.417643	0.229364	0.9051	0.406121	0.904646	NA	86	4
v2_amp_P1	s__Proteus_mirabilis	peak_amp_P1_corrected	-1.20584	0.845348	0.153742	0.9051	0.283847	0.904646	NA	86	4
v2_amp_P1	s__Ruminococcus_bromii	peak_amp_P1_corrected	0.349906	0.269575	0.194291	0.9051	0.350833	0.904646	NA	86	13
v2_amp_P1	s__Ruminococcus_lactaris	peak_amp_P1_corrected	-0.91383	0.503321	0.0694318	0.9051	0.134043	0.904646	NA	86	12
v2_amp_P1	s__Streptococcus_peroris	peak_amp_P1_corrected	-0.531803	0.422038	0.207639	0.9051	0.372165	0.904646	NA	86	11
v2_amp_P1	s__Streptococcus_salivarius	peak_amp_P1_corrected	-0.49114	0.313091	0.116721	0.9051	0.219819	0.904646	NA	86	78
v2_amp_P1	s__Sutterella_sp_CAG_351	peak_amp_P1_corrected	0.454437	0.343732	0.186146	0.9051	0.258295	0.904646	NA	86	6
v2_amp_P1	s__Turicibacter_sanguinis	peak_amp_P1_corrected	0.454661	0.352564	0.197195	0.9051	0.355504	0.904646	NA	86	5
v2_amp_P1	s__Veillonella_atypica	peak_amp_P1_corrected	0.332253	0.253788	0.190474	0.9051	0.344668	0.904646	NA	86	58
v2_amp_P1	s__Veillonella_dispar	peak_amp_P1_corrected	0.306051	0.246481	0.214354	0.9051	0.141923	0.904646	NA	86	56
v2_amp_P1	s__Veillonella_tobetsuensis	peak_amp_P1_corrected	0.437852	0.287322	0.127533	0.9051	0.238801	0.904646	NA	86	10
v2_amp_P1	s__Clostridioides_difficile	peak_amp_P1_corrected	0.293391	0.353354	0.240056	0.912217	0.273818	0.904646	NA	86	25
v2_amp_P1	s__Collinsella_aerofaciens	peak_amp_P1_corrected	0.195792	0.261609	0.234429	0.912217	0.398878	0.904646	NA	86	57
v2_amp_P1	s__Bacteroides_caccae	peak_amp_P1_corrected	-0.42768	0.367548	0.244585	0.912217	0.338112	0.904646	NA	86	12
v2_amp_P1	s__Bifidobacterium_adolescentis	peak_amp_P1_corrected	0.378259	0.319266	0.236106	0.912217	0.31523	0.904646	NA	86	7
v2_amp_P1	s__Clostridium_symbiosum	peak_amp_P1_corrected	0.260829	0.223806	0.243847	0.912217	0.333114	0.904646	NA	86	30
v2_amp_P1	s__Holdemanella_biformis	peak_amp_P1_corrected	-0.976227	0.704611	0.288533	0.918308	0.406787	0.904646	NA	86	16
v2_amp_P1	s__Proteus_mirabilis	peak_amp_P1_corrected	-0.866159	0.335422	0.317511	0.918308	0.283847	0.904646	NA	86	4
v2_amp_P1	s__Bacteroides_fragilis	peak_amp_P1_corrected	-0.254401	0.227342	0.263131	0.918308	0.143932	0.904646	NA	86	56
v2_amp_P1	s__Campylobacter_jejuni	peak_amp_P1_corrected	-0.729196	0.690296	0.290808	0.918308	0.290808	0.904646	NA	86	3
v2_amp_P1	s__Firmicutes_bacterium_CAG_424	peak_amp_P1_corrected	-1.16477	1.16998	0.31947	0.918308	0.31947	0.904646	NA	86	2
v2_amp_P1	s__Firmicutes_bacterium_CAG_65_45_313	peak_amp_P1_corrected	-1.08991	0.9673	0.259845	0.918308	0.259845	0.904646	NA	86	3
v2_amp_P1	s__Hungatella_hathewayi	peak_amp_P1_corrected	0.245989	0.224689	0.273605	0.918308	0.0749505	0.904646	NA	86	35
v2_amp_P1	s__Lactobacillus_delbrueckii	peak_amp_P1_corrected	0.456019	0.402901	0.257702	0.918308	0.115099	0.904646	NA	86	4
v2_amp_P1	s__Neisseria_flavescens	peak_amp_P1_corrected	0.440731	0.435743	0.311802	0.918308	0.311802	0.904646	NA	86	3
v2_amp_P1	s__Roseburia_sp_CAG_309	peak_amp_P1_corrected	-1.16477	1.16998	0.31947	0.918308	0.31947	0.904646	NA	86	2
v2_amp_P1	s__Succinatimonas_sp_CAG_777	peak_amp_P1_corrected	0.519044	0.498658	0.297931	0.918308	0.297931	0.904646	NA	86	2
v2_amp_P1	s__Acidaminococcus_sp_CAG_542	peak_amp_P1_corrected	-0.642458	0.65879	0.329457	0.92552	0.311069	0.904646	NA	86	4
v2_amp_P1	s__Bacteroides_ovatus	peak_amp_P1_corrected	-0.248482	0.254829	0.329514	0.92552	0.264541	0.904646	NA	86	25
v2_amp_P1	s__Clostridium_butyricum	peak_amp_P1_corrected	0.270995	0.286901	0.344883	0.932319	0.375638	0.904646	NA	86	12
v2_amp_P1	s__Clostridium_sp_CAG_242	peak_amp_P1_corrected	-0.711442	0.760518	0.349547	0.932319	0.349547	0.904646	NA	86	2
v2_amp_P1	s__Lachnospira_pectinoschiza	peak_amp_P1_corrected	0.23724	0.254547	0.351331	0.932319	0.168968	0.904646	NA	86	16
v2_amp_P1	s__Terrisporobacter_othiniensis	peak_amp_P1_corrected	0.494221	0.514184	0.336464	0.932319	0.336464	0.904646	NA	86	2
v2_amp_P1	s__Weissella_cibaria	peak_amp_P1_corrected	-0.895183	0.946173	0.344093	0.932319	0.344093	0.904646	NA	86	2
v2_amp_P1	s__Eubacterium_sp_CAG_38	peak_amp_P1_corrected	1.89996	2.32487	0.413092	0.934507	0.234352	0.904646	NA	86	8
v2_amp_P1	s__Megasphaera_elsdenii	peak_amp_P1_corrected	0.409704	0.767504	0.46084	0.934507	0.0738428	0.904646	NA	86	25
v2_amp_P1	s__Veillonella_atypica	peak_amp_P1_corrected	0.168096	0.393814	0.421066	0.934507	0.344668	0.904646	NA	86	58
v2_amp_P1	s__Alistipes_finegoldii	peak_amp_P1_corrected	0.275172	0.399402	0.490848	0.934507	0.13257	0.904646	NA	86	5
v2_amp_P1	s__Anaerofustis_stercorihominis	peak_amp_P1_corrected	-0.613891	0.716499	0.39156	0.934507	0.39156	0.904646	NA	86	3
v2_amp_P1	s__Bacteroides_sp_CAG_530	peak_amp_P1_corrected	0.423014	0.500716	0.398212	0.934507	0.398212	0.904646	NA	86	2
v2_amp_P1	s__Bacteroides_uniformis	peak_amp_P1_corrected	0.157109	0.229198	0.493045	0.934507	0.332513	0.904646	NA	86	27
v2_amp_P1	s__Blautia_obeum	peak_amp_P1_corrected	-0.22092	0.305115	0.469032	0.934507	0.138825	0.904646	NA	86	15
v2_amp_P1	s__Clostridium_sp_CAG_221	peak_amp_P1_corrected	0.214022	0.271216	0.430041	0.934507	0.262677	0.904646	NA	86	13
v2_amp_P1	s__Enterococcus_hirae	peak_amp_P1_corrected	-0.425032	0.537143	0.428779	0.934507	0.263267	0.904646	NA	86	5
v2_amp_P1	s__Fusobacterium_gonidiaformans	peak_amp_P1_corrected	0.407985	0.487359	0.402518	0.934507	0.402518	0.904646	NA	86	2
v2_amp_P1	s__Klebsiella_oxytoca	peak_amp_P1_corrected	-0.8653	1.00318	0.38838	0.934507	0.38838	0.904646	NA	86	2
v2_amp_P1	s__Kluyvera_ascorbata	peak_amp_P1_corrected	-0.8653	1.00318	0.38838	0.934507	0.38838	0.904646	NA	86	2
v2_amp_P1	s__Mitsuokella_jalaludinii	peak_amp_P1_corrected	-0.934031	1.03708	0.36778	0.934507	0.36778	0.904646	NA	86	2
v2_amp_P1	s__Parabacteroides_goldsteinii	peak_amp_P1_corrected	0.379033	0.44353	0.392783	0.934507	0.392783	0.904646	NA	86	3
v2_amp_P1	s__Peptostreptococcus_anaerobius	peak_amp_P1_corrected	-0.65963	0.749048	0.378521	0.934507	0.378521	0.904646	NA	86	3
v2_amp_P1	s__Roseburia_intestinalis	peak_amp_P1_corrected	-0.292944	0.321018	0.36148	0.934507	0.297439	0.904646	NA	86	14
v2_amp_P1	s__Streptococcus_sobrinus	peak_amp_P1_corrected	-0.730982	0.872976	0.402399	0.934507	0.402399	0.904646	NA	86	2
v2_amp_P1	s__Enterococcus_durans	peak_amp_P1_corrected	0.258368	0.409646	0.528231	0.935981	0.258024	0.904646	NA	86	5
v2_amp_P1	s__Lactococcus_lactis	peak_amp_P1_corrected	0.186871	0.277163	0.500166	0.935981	0.31411	0.904646	NA	86	14
v2_amp_P1	s__Streptococcus_thermophilus	peak_amp_P1_corrected	-0.129532	0.220593	0.55707	0.951124	0.263218	0.904646	NA	86	39
v2_amp_P1	s__Coprobacillus_cateniformis	peak_amp_P1_corrected	-0.541301	0.58044	0.566991	0.952397	0.26663	0.904646	NA	86	9
v2_amp_P1	s__Blautia_producta	peak_amp_P1_corrected	-1.06636	1.38147	0.587521	0.956378	0.187418	0.904646	NA	86	5
v2_amp_P1	s__Campylobacter_concisus	peak_amp_P1_corrected	-0.517174	0.562388	0.591736	0.956378	0.364148	0.904646	NA	86	7
v2_amp_P1	s__Enterococcus_gallinarum	peak_amp_P1_corrected	-0.737244	1.08014	0.616959	0.956378	0.384125	0.904646	NA	86	15
v2_amp_P1	s__Streptococcus_peroris	peak_amp_P1_corrected	0.396236	1.08875	0.615454	0.956378	0.372165	0.904646	NA	86	11
v2_amp_P1	s__Veillonella_tobetsuensis	peak_amp_P1_corrected	-0.744865	0.973622	0.582172	0.956378	0.238801	0.904646	NA	86	10
v2_amp_P1	s__Ruminococcus_torques	peak_amp_P1_corrected	0.11464	0.223141	0.607423	0.956378	0.103901	0.904646	NA	86	31
v2_amp_P1	s__Dialister_pneumosintes	peak_amp_P1_corrected	-1.70552	3.00099	0.645707	0.962497	0.393833	0.904646	NA	86	6
v2_amp_P1	s__Odoribacter_splanchnicus	peak_amp_P1_corrected	0.18436	0.406742	0.650362	0.962497	0.111612	0.904646	NA	86	4
v2_amp_P1	s__Parabacteroides_distasonis	peak_amp_P1_corrected	-0.100733	0.224749	0.654009	0.962497	0.34735	0.904646	NA	86	36
v2_amp_P1	s__Alistipes_inops	peak_amp_P1_corrected	-0.43558	0.685462	0.775471	0.965591	0.180708	0.904646	NA	86	4
v2_amp_P1	s__Blautia_sp	peak_amp_P1_corrected	1.70874	4.93428	0.72764	0.965591	0.166222	0.904646	NA	86	6
v2_amp_P1	s__Collinsella_sp_CAG_289	peak_amp_P1_corrected	0.391427	1.43063	0.718622	0.965591	0.171286	0.904646	NA	86	6
v2_amp_P1	s__Firmicutes_bacterium_CAG_41	peak_amp_P1_corrected	-0.0200047	0.407144	0.726191	0.965591	0.0800697	0.904646	NA	86	20
v2_amp_P1	s__Actinomyces_graevenitzii	peak_amp_P1_corrected	0.106062	0.319524	0.739936	0.965591	0.137834	0.904646	NA	86	9
v2_amp_P1	s__Allisonella_histaminiformans	peak_amp_P1_corrected	0.0815453	0.280969	0.771641	0.965591	0.0934539	0.904646	NA	86	13
v2_amp_P1	s__Bifidobacterium_longum	peak_amp_P1_corrected	0.167614	0.438924	0.702554	0.965591	0.402974	0.904646	NA	86	80
v2_amp_P1	s__Clostridium_citroniae	peak_amp_P1_corrected	0.132467	0.318197	0.677187	0.965591	0.129177	0.904646	NA	86	9
v2_amp_P1	s__Fusobacterium_mortiferum	peak_amp_P1_corrected	0.0878293	0.280504	0.754195	0.965591	0.264288	0.904646	NA	86	13
v2_amp_P1	s__Fusobacterium_nucleatum	peak_amp_P1_corrected	-0.171736	0.51236	0.737485	0.965591	0.2638	0.904646	NA	86	5
v2_amp_P1	s__Lachnospiraceae_bacterium_oral_taxon_096	peak_amp_P1_corrected	0.153664	0.419319	0.714021	0.965591	0.211533	0.904646	NA	86	4
v2_amp_P1	s__Lactobacillus_gasseri	peak_amp_P1_corrected	0.149717	0.422705	0.723198	0.965591	0.315711	0.904646	NA	86	4
v2_amp_P1	s__Lactobacillus_oris	peak_amp_P1_corrected	-0.167428	0.4681	0.720586	0.965591	0.354918	0.904646	NA	86	5
v2_amp_P1	s__Roseburia_inulinivorans	peak_amp_P1_corrected	0.0965308	0.234889	0.681099	0.965591	0.11488	0.904646	NA	86	24
v2_amp_P1	s__Senegalimassilia_anaerobia	peak_amp_P1_corrected	-0.0974201	0.260165	0.708066	0.965591	0.34739	0.904646	NA	86	20
v2_amp_P1	s__Sellimonas_intestinalis	peak_amp_P1_corrected	-0.125666	0.475418	0.791528	0.969501	0.227469	0.904646	NA	86	5
v2_amp_P1	s__Clostridium_sp_AM22_11AC	peak_amp_P1_corrected	-0.37778	0.78313	0.80408	0.971312	0.0990526	0.904646	NA	86	22
v2_amp_P1	s__Bifidobacterium_animalis	peak_amp_P1_corrected	-0.104022	0.501084	0.890025	0.979088	0.327929	0.904646	NA	86	33
v2_amp_P1	s__Dialister_invisus	peak_amp_P1_corrected	-0.151943	0.133039	0.913177	0.979088	0.210071	0.904646	NA	86	6
v2_amp_P1	s__Gordonibacter_pamelaeae	peak_amp_P1_corrected	-0.140772	0.166841	0.891175	0.979088	0.114374	0.904646	NA	86	5
v2_amp_P1	s__Mesosutterella_multiformis	peak_amp_P1_corrected	-0.231948	0.376151	0.901813	0.979088	0.337642	0.904646	NA	86	6
v2_amp_P1	s__Streptococcus_salivarius	peak_amp_P1_corrected	-0.242688	0.371469	0.872201	0.979088	0.219819	0.904646	NA	86	78
v2_amp_P1	s__Turicibacter_sanguinis	peak_amp_P1_corrected	-0.513104	1.57371	0.851254	0.979088	0.355504	0.904646	NA	86	5
v2_amp_P1	s__Phascolarctobacterium_succinatutens	peak_amp_P1_corrected	-0.0564661	0.281006	0.840743	0.979088	0.332887	0.904646	NA	86	15
v2_amp_P1	s__Streptococcus_vestibularis	peak_amp_P1_corrected	0.0460516	0.352038	0.895922	0.979088	0.355234	0.904646	NA	86	7
v2_amp_P1	s__Prevotella_buccae	peak_amp_P1_corrected	-0.340842	1.32421	0.922121	0.980653	0.406121	0.904646	NA	86	4
v2_amp_P1	s__Atopobium_parvulum	peak_amp_P1_corrected	-0.22019	0.55621	0.943548	0.986723	0.377122	0.904646	NA	86	8
v2_amp_P1	s__Lactobacillus_vaginalis	peak_amp_P1_corrected	-1.87942	20.0573	0.94609	0.986758	0.269148	0.904646	NA	86	4
v2_amp_P1	s__Lactobacillus_johnsonii	peak_amp_P1_corrected	-0.019776	0.460626	0.965755	0.99379	0.109533	0.904646	NA	86	4
v2_amp_P1	s__Haemophilus_parainfluenzae	peak_amp_P1_corrected	-0.191811	0.402017	0.973278	0.99527	0.219746	0.904646	NA	86	37
v2_amp_P1	s__Bacteroides_thetaiotaomicron	peak_amp_P1_corrected	-0.00634258	0.235545	0.978518	0.99527	0.268148	0.904646	NA	86	26
v2_amp_P1	s__Parabacteroides_merdae	peak_amp_P1_corrected	0.0102643	0.288278	0.971597	0.99527	0.308258	0.904646	NA	86	13
v2_amp_P1	s__Bifidobacterium_breve	peak_amp_P1_corrected	-0.00501326	0.266575	0.984996	0.997611	0.128131	0.904646	NA	86	69
v2_amp_P1	s__Fusicatenibacter_saccharivorans	peak_amp_P1_corrected	-0.0015884	0.237731	0.994669	1	0.230736	0.904646	NA	86	28
v2_amp_P1	s__Ruminococcus_gnavus	peak_amp_P1_corrected	0.00334951	0.34081	0.992158	1	0.340463	0.904646	NA	86	76
v2_amp_P1	s__Anaerofustis_stercorihominis	peak_amp_P1_corrected	2.0052	NA	NA	NA	0.39156	0.904646	Fitting error (NA p-value returned from fitting procedure)	86	3
v2_amp_P1	s__Bacteroides_sp_CAG_530	peak_amp_P1_corrected	-1.72098	NA	NA	NA	0.398212	0.904646	Fitting error (NA p-value returned from fitting procedure)	86	2
v2_amp_P1	s__Campylobacter_jejuni	peak_amp_P1_corrected	-8.94524	NA	NA	NA	0.290808	0.904646	Fitting error (NA p-value returned from fitting procedure)	86	3
v2_amp_P1	s__Clostridium_sp_CAG_242	peak_amp_P1_corrected	-2.61109	NA	NA	NA	0.349547	0.904646	Fitting error (NA p-value returned from fitting procedure)	86	2
v2_amp_P1	s__Enterococcus_italicus	peak_amp_P1_corrected	-3.59942	NA	NA	NA	0.110502	0.904646	Fitting error (NA p-value returned from fitting procedure)	86	2
v2_amp_P1	s__Firmicutes_bacterium_CAG_424	peak_amp_P1_corrected	9.39314	NA	NA	NA	0.31947	0.904646	Fitting error (NA p-value returned from fitting procedure)	86	2
v2_amp_P1	s__Firmicutes_bacterium_CAG_65_45_313	peak_amp_P1_corrected	-2.50379	NA	NA	NA	0.259845	0.904646	Fitting error (NA p-value returned from fitting procedure)	86	3
v2_amp_P1	s__Firmicutes_bacterium_CAG_83	peak_amp_P1_corrected	9.77253	NA	NA	NA	0.18336	0.904646	Fitting error (NA p-value returned from fitting procedure)	86	2
v2_amp_P1	s__Fusobacterium_gonidiaformans	peak_amp_P1_corrected	3.53198	NA	NA	NA	0.402518	0.904646	Fitting error (NA p-value returned from fitting procedure)	86	2
v2_amp_P1	s__Klebsiella_oxytoca	peak_amp_P1_corrected	-0.857773	NA	NA	NA	0.38838	0.904646	Fitting error (NA p-value returned from fitting procedure)	86	2
v2_amp_P1	s__Kluyvera_ascorbata	peak_amp_P1_corrected	16.176	NA	NA	NA	0.38838	0.904646	Fitting error (NA p-value returned from fitting procedure)	86	2
v2_amp_P1	s__Mitsuokella_jalaludinii	peak_amp_P1_corrected	9.5198	NA	NA	NA	0.36778	0.904646	Fitting error (NA p-value returned from fitting procedure)	86	2
v2_amp_P1	s__Monoglobus_pectinilyticus	peak_amp_P1_corrected	1.54603	NA	NA	NA	0.196771	0.904646	Fitting error (NA p-value returned from fitting procedure)	86	2
v2_amp_P1	s__Neisseria_flavescens	peak_amp_P1_corrected	-1.80914	NA	NA	NA	0.311802	0.904646	Fitting error (NA p-value returned from fitting procedure)	86	3
v2_amp_P1	s__Neisseria_subflava	peak_amp_P1_corrected	-0.526638	NA	NA	NA	0.0973403	0.904646	Fitting error (NA p-value returned from fitting procedure)	86	3
v2_amp_P1	s__Parabacteroides_goldsteinii	peak_amp_P1_corrected	4.48647	NA	NA	NA	0.392783	0.904646	Fitting error (NA p-value returned from fitting procedure)	86	3
v2_amp_P1	s__Peptostreptococcus_anaerobius	peak_amp_P1_corrected	8.1261	NA	NA	NA	0.378521	0.904646	Fitting error (NA p-value returned from fitting procedure)	86	3
v2_amp_P1	s__Roseburia_sp_CAG_309	peak_amp_P1_corrected	-2.49103	NA	NA	NA	0.31947	0.904646	Fitting error (NA p-value returned from fitting procedure)	86	2
v2_amp_P1	s__Streptococcus_sobrinus	peak_amp_P1_corrected	-18.3064	NA	NA	NA	0.402399	0.904646	Fitting error (NA p-value returned from fitting procedure)	86	2
v2_amp_P1	s__Succinatimonas_sp_CAG_777	peak_amp_P1_corrected	-5.9778	NA	NA	NA	0.297931	0.904646	Fitting error (NA p-value returned from fitting procedure)	86	2
v2_amp_P1	s__Terrisporobacter_othiniensis	peak_amp_P1_corrected	-1.18838	NA	NA	NA	0.336464	0.904646	Fitting error (NA p-value returned from fitting procedure)	86	2
v2_amp_P1	s__Weissella_cibaria	peak_amp_P1_corrected	-24.9204	NA	NA	NA	0.344093	0.904646	Fitting error (NA p-value returned from fitting procedure)	86	2
v2_amp_N1	s__Proteus_mirabilis	peak_amp_N1	0.665342	0.579761	0.251127	0.888261	0.43919	0.905733	NA	86	4
v2_amp_N1	s__Proteus_mirabilis	peak_amp_N1	1.01685	1.9276	0.67342	0.985826	0.43919	0.905733	NA	86	4
v2_amp_P1	s__Eggerthella_lenta	peak_amp_P1_corrected	0.225873	0.2885	0.231251	0.907353	0.409026	0.906243	NA	86	50
v2_amp_P1	s__Eggerthella_lenta	peak_amp_P1_corrected	0.139547	0.223919	0.533149	0.936884	0.409026	0.906243	NA	86	50
v2_amp_N2	s__Megasphaera_elsdenii	peak_amp_N2_corrected	0.670768	0.316509	0.0340676	0.875536	0.0669745	0.9072	NA	86	25
v2_amp_N2	s__Megasphaera_elsdenii	peak_amp_N2_corrected	-0.0536879	0.799599	0.855521	0.984321	0.0669745	0.9072	NA	86	25
v2_latency_N2	s__Acidaminococcus_sp_CAG_542	peak_latency_N2_corrected	-1.31755	0.393487	0.172468	0.909617	0.315191	0.908305	NA	86	4
v2_latency_N2	s__Actinomyces_sp_HMSC035G02	peak_latency_N2_corrected	-0.40725	0.324121	0.11968	0.909617	0.225037	0.908305	NA	86	14
v2_latency_N2	s__Actinomyces_sp_HPA0247	peak_latency_N2_corrected	-0.433955	0.321982	0.0997123	0.909617	0.189482	0.908305	NA	86	15
v2_latency_N2	s__Alistipes_inops	peak_latency_N2_corrected	2.0222	0.179226	0.0775484	0.909617	0.149083	0.908305	NA	86	4
v2_latency_N2	s__Allisonella_histaminiformans	peak_latency_N2_corrected	-1.52355	0.595979	0.0190022	0.909617	0.0376432	0.908305	NA	86	13
v2_latency_N2	s__Anaerotruncus_colihominis	peak_latency_N2_corrected	1.16099	0.658592	0.169876	0.909617	0.310895	0.908305	NA	86	16
v2_latency_N2	s__Bacteroides_caccae	peak_latency_N2_corrected	2.13365	1.06182	0.102024	0.909617	0.19364	0.908305	NA	86	12
v2_latency_N2	s__Bacteroides_ovatus	peak_latency_N2_corrected	1.0599	0.546311	0.13422	0.909617	0.250426	0.908305	NA	86	25
v2_latency_N2	s__Bifidobacterium_longum	peak_latency_N2_corrected	-0.708848	0.303678	0.00879898	0.909617	0.0175205	0.908305	NA	86	80
v2_latency_N2	s__Blautia_obeum	peak_latency_N2_corrected	-1.79054	1.22011	0.133223	0.909617	0.248697	0.908305	NA	86	15
v2_latency_N2	s__Clostridium_bolteae	peak_latency_N2_corrected	0.785839	0.401327	0.169775	0.909617	0.310727	0.908305	NA	86	25
v2_latency_N2	s__Clostridium_disporicum	peak_latency_N2_corrected	-0.799189	0.0237307	0.0890883	0.909617	0.17024	0.908305	NA	86	4
v2_latency_N2	s__Clostridium_neonatale	peak_latency_N2_corrected	-0.584124	0.496592	0.14615	0.909617	0.27094	0.908305	NA	86	29
v2_latency_N2	s__Clostridium_perfringens	peak_latency_N2_corrected	-1.38265	0.739505	0.049638	0.909617	0.0968121	0.908305	NA	86	24
v2_latency_N2	s__Clostridium_sp_AM22_11AC	peak_latency_N2_corrected	1.21844	0.714467	0.170565	0.909617	0.312037	0.908305	NA	86	22
v2_latency_N2	s__Clostridium_sp_CAG_217	peak_latency_N2_corrected	2.06345	0.609655	0.0574349	0.909617	0.111571	0.908305	NA	86	6
v2_latency_N2	s__Clostridium_sp_CAG_505	peak_latency_N2_corrected	0.743952	0.0736031	0.0371322	0.909617	0.0728856	0.908305	NA	86	6
v2_latency_N2	s__Desulfovibrio_piger	peak_latency_N2_corrected	3.28948	0.858887	0.17405	0.909617	0.317807	0.908305	NA	86	4
v2_latency_N2	s__Dialister_invisus	peak_latency_N2_corrected	-0.367802	0.282912	0.174286	0.909617	0.318197	0.908305	NA	86	6
v2_latency_N2	s__Eubacterium_eligens	peak_latency_N2_corrected	-1.31491	0.627559	0.0348023	0.909617	0.0683934	0.908305	NA	86	17
v2_latency_N2	s__Eubacterium_hallii	peak_latency_N2_corrected	-2.40814	1.13238	0.034109	0.909617	0.0670546	0.908305	NA	86	23
v2_latency_N2	s__Eubacterium_sp_CAG_38	peak_latency_N2_corrected	2.58166	0.731435	0.0233397	0.909617	0.0461346	0.908305	NA	86	8
v2_latency_N2	s__Fusobacterium_mortiferum	peak_latency_N2_corrected	1.75286	1.03528	0.163344	0.909617	0.300006	0.908305	NA	86	13
v2_latency_N2	s__Gemmiger_formicilis	peak_latency_N2_corrected	-1.47605	0.722995	0.0641075	0.909617	0.124105	0.908305	NA	86	9
v2_latency_N2	s__Gordonibacter_pamelaeae	peak_latency_N2_corrected	-1.76204	1.01504	0.197649	0.909617	0.356233	0.908305	NA	86	5
v2_latency_N2	s__Haemophilus_parahaemolyticus	peak_latency_N2_corrected	3.82316	1.34034	0.0738944	0.909617	0.142328	0.908305	NA	86	6
v2_latency_N2	s__Hungatella_hathewayi	peak_latency_N2_corrected	0.900791	0.441743	0.131962	0.909617	0.246509	0.908305	NA	86	35
v2_latency_N2	s__Lachnospira_pectinoschiza	peak_latency_N2_corrected	-1.59482	0.87814	0.0660545	0.909617	0.127746	0.908305	NA	86	16
v2_latency_N2	s__Lachnospiraceae_bacterium_oral_taxon_096	peak_latency_N2_corrected	-0.364581	0.134303	0.214028	0.909617	0.382247	0.908305	NA	86	4
v2_latency_N2	s__Lactobacillus_mucosae	peak_latency_N2_corrected	1.96602	0.860943	0.0963689	0.909617	0.183451	0.908305	NA	86	8
v2_latency_N2	s__Odoribacter_splanchnicus	peak_latency_N2_corrected	0.832675	0.0386637	0.137745	0.909617	0.256516	0.908305	NA	86	4
v2_latency_N2	s__Prevotella_sp_AM42_24	peak_latency_N2_corrected	6.91417	0.0242153	0.0131567	0.909617	0.0261404	0.908305	NA	86	4
v2_latency_N2	s__Roseburia_faecis	peak_latency_N2_corrected	1.28036	0.686882	0.136055	0.909617	0.253598	0.908305	NA	86	20
v2_latency_N2	s__Roseburia_sp_CAG_100	peak_latency_N2_corrected	-2.14088	0.463173	0.0170487	0.909617	0.0338068	0.908305	NA	86	6
v2_latency_N2	s__Roseburia_sp_CAG_10041_57	peak_latency_N2_corrected	-2.1483	1.14993	0.113979	0.909617	0.214968	0.908305	NA	86	7
v2_latency_N2	s__Streptococcus_oralis	peak_latency_N2_corrected	-0.966642	0.0614186	0.0823958	0.909617	0.158003	0.908305	NA	86	4
v2_latency_N2	s__Streptococcus_parasanguinis	peak_latency_N2_corrected	-0.341062	0.30568	0.119511	0.909617	0.224739	0.908305	NA	86	57
v2_latency_N2	s__Streptococcus_vestibularis	peak_latency_N2_corrected	2.56521	1.1394	0.10652	0.909617	0.201693	0.908305	NA	86	7
v2_latency_N2	s__Sutterella_sp_CAG_397	peak_latency_N2_corrected	-0.611104	0.169536	0.0354155	0.909617	0.0695767	0.908305	NA	86	6
v2_latency_N2	s__Weissella_confusa	peak_latency_N2_corrected	-3.8371	2.09659	0.127825	0.909617	0.239311	0.908305	NA	86	7
v2_latency_N2	s__Actinomyces_odontolyticus	peak_latency_N2_corrected	-0.891819	0.401381	0.0262917	0.909617	0.0518921	0.908305	NA	86	12
v2_latency_N2	s__Actinomyces_sp_ICM47	peak_latency_N2_corrected	-0.534249	0.411777	0.194486	0.909617	0.351147	0.908305	NA	86	8
v2_latency_N2	s__Actinomyces_sp_S6_Spd3	peak_latency_N2_corrected	-1.36643	0.717558	0.0568734	0.909617	0.110512	0.908305	NA	86	4
v2_latency_N2	s__Anaerotruncus_colihominis	peak_latency_N2_corrected	0.336783	0.276607	0.223394	0.909617	0.310895	0.908305	NA	86	16
v2_latency_N2	s__Atopobium_parvulum	peak_latency_N2_corrected	-1.35894	0.542422	0.0122342	0.909617	0.0243187	0.908305	NA	86	8
v2_latency_N2	s__Bacteroides_clarus	peak_latency_N2_corrected	0.771863	0.59115	0.191655	0.909617	0.191655	0.908305	NA	86	2
v2_latency_N2	s__Bacteroides_plebeius	peak_latency_N2_corrected	-1.71201	1.01803	0.0926278	0.909617	0.0926278	0.908305	NA	86	2
v2_latency_N2	s__Bacteroides_sp_CAG_530	peak_latency_N2_corrected	1.25223	0.59966	0.0367773	0.909617	0.0367773	0.908305	NA	86	2
v2_latency_N2	s__Bacteroides_stercoris	peak_latency_N2_corrected	0.57569	0.392331	0.142278	0.909617	0.264314	0.908305	NA	86	6
v2_latency_N2	s__Bacteroides_vulgatus	peak_latency_N2_corrected	0.469032	0.237166	0.0479682	0.909617	0.0936354	0.908305	NA	86	40
v2_latency_N2	s__Bifidobacterium_adolescentis	peak_latency_N2_corrected	0.892416	0.397267	0.0246792	0.909617	0.0487493	0.908305	NA	86	7
v2_latency_N2	s__Bifidobacterium_pseudocatenulatum	peak_latency_N2_corrected	0.309704	0.230421	0.178923	0.909617	0.325832	0.908305	NA	86	49
v2_latency_N2	s__Blautia_wexlerae	peak_latency_N2_corrected	0.277544	0.222612	0.212486	0.909617	0.379822	0.908305	NA	86	37
v2_latency_N2	s__Candida_albicans	peak_latency_N2_corrected	-1.10653	0.852143	0.194108	0.909617	0.194108	0.908305	NA	86	2
v2_latency_N2	s__Catenibacterium_mitsuokai	peak_latency_N2_corrected	0.45365	0.355149	0.201478	0.909617	0.362363	0.908305	NA	86	7
v2_latency_N2	s__Clostridioides_difficile	peak_latency_N2_corrected	0.330207	0.237511	0.164444	0.909617	0.301847	0.908305	NA	86	25
v2_latency_N2	s__Clostridium_aldenense	peak_latency_N2_corrected	0.516339	0.328148	0.115604	0.909617	0.217844	0.908305	NA	86	10
v2_latency_N2	s__Clostridium_clostridioforme	peak_latency_N2_corrected	-0.536928	0.393782	0.17272	0.909617	0.315607	0.908305	NA	86	9
v2_latency_N2	s__Clostridium_perfringens	peak_latency_N2_corrected	-0.33781	0.25623	0.187374	0.909617	0.0968121	0.908305	NA	86	24
v2_latency_N2	s__Clostridium_sp_CAG_265	peak_latency_N2_corrected	-0.612727	0.371211	0.098817	0.909617	0.187869	0.908305	NA	86	12
v2_latency_N2	s__Clostridium_sp_CAG_299	peak_latency_N2_corrected	0.471364	0.373319	0.206723	0.909617	0.370711	0.908305	NA	86	7
v2_latency_N2	s__Clostridium_spiroforme	peak_latency_N2_corrected	0.438612	0.357075	0.219316	0.909617	0.390533	0.908305	NA	86	8
v2_latency_N2	s__Coprobacter_fastidiosus	peak_latency_N2_corrected	0.659226	0.54259	0.224381	0.909617	0.224381	0.908305	NA	86	2
v2_latency_N2	s__Coprobacter_secundus	peak_latency_N2_corrected	1.6627	0.744103	0.0254501	0.909617	0.0254501	0.908305	NA	86	2
v2_latency_N2	s__Coprococcus_catus	peak_latency_N2_corrected	0.466199	0.341217	0.17185	0.909617	0.314167	0.908305	NA	86	9
v2_latency_N2	s__Desulfovibrio_piger	peak_latency_N2_corrected	-0.803656	0.600982	0.181145	0.909617	0.317807	0.908305	NA	86	4
v2_latency_N2	s__Dorea_longicatena	peak_latency_N2_corrected	-0.279535	0.225793	0.21571	0.909617	0.384889	0.908305	NA	86	39
v2_latency_N2	s__Enterococcus_faecium	peak_latency_N2_corrected	-0.501959	0.28164	0.074705	0.909617	0.143829	0.908305	NA	86	21
v2_latency_N2	s__Eubacterium_eligens	peak_latency_N2_corrected	0.340162	0.264256	0.19801	0.909617	0.0683934	0.908305	NA	86	17
v2_latency_N2	s__Eubacterium_sp_CAG_251	peak_latency_N2_corrected	0.679493	0.494934	0.169784	0.909617	0.169784	0.908305	NA	86	3
v2_latency_N2	s__Firmicutes_bacterium_CAG_102	peak_latency_N2_corrected	-0.762367	0.586342	0.193529	0.909617	0.349605	0.908305	NA	86	4
v2_latency_N2	s__Firmicutes_bacterium_CAG_41	peak_latency_N2_corrected	0.394031	0.255286	0.122712	0.909617	0.230367	0.908305	NA	86	20
v2_latency_N2	s__Firmicutes_bacterium_CAG_646	peak_latency_N2_corrected	0.492136	0.400467	0.219107	0.909617	0.390206	0.908305	NA	86	6
v2_latency_N2	s__Fusicatenibacter_saccharivorans	peak_latency_N2_corrected	0.377867	0.247307	0.126531	0.909617	0.237052	0.908305	NA	86	28
v2_latency_N2	s__Fusobacterium_periodonticum	peak_latency_N2_corrected	-0.882449	0.675896	0.191689	0.909617	0.191689	0.908305	NA	86	3
v2_latency_N2	s__Granulicatella_elegans	peak_latency_N2_corrected	-0.803536	0.662345	0.225065	0.909617	0.225065	0.908305	NA	86	3
v2_latency_N2	s__Haemophilus_sp_HMSC71H05	peak_latency_N2_corrected	0.548892	0.306893	0.0736881	0.909617	0.141946	0.908305	NA	86	11
v2_latency_N2	s__Hungatella_hathewayi	peak_latency_N2_corrected	0.339269	0.228008	0.136758	0.909617	0.246509	0.908305	NA	86	35
v2_latency_N2	s__Lactobacillus_plantarum	peak_latency_N2_corrected	0.606977	0.43797	0.165781	0.909617	0.304079	0.908305	NA	86	4
v2_latency_N2	s__Lactobacillus_vaginalis	peak_latency_N2_corrected	-0.921254	0.615098	0.134202	0.909617	0.250394	0.908305	NA	86	4
v2_latency_N2	s__Megamonas_funiformis	peak_latency_N2_corrected	-0.671231	0.366186	0.0667976	0.909617	0.129133	0.908305	NA	86	13
v2_latency_N2	s__Megasphaera_elsdenii	peak_latency_N2_corrected	-0.437119	0.260358	0.093168	0.909617	0.177656	0.908305	NA	86	25
v2_latency_N2	s__Mesosutterella_multiformis	peak_latency_N2_corrected	0.470312	0.375515	0.210408	0.909617	0.376544	0.908305	NA	86	6
v2_latency_N2	s__Mitsuokella_jalaludinii	peak_latency_N2_corrected	0.694961	0.568496	0.221536	0.909617	0.221536	0.908305	NA	86	2
v2_latency_N2	s__Parabacteroides_distasonis	peak_latency_N2_corrected	-0.296331	0.235289	0.207875	0.909617	0.372538	0.908305	NA	86	36
v2_latency_N2	s__Prevotella_sp_CAG_386	peak_latency_N2_corrected	-0.756805	0.509662	0.137566	0.909617	0.256207	0.908305	NA	86	6
v2_latency_N2	s__Proteus_mirabilis	peak_latency_N2_corrected	-0.71988	0.569856	0.206493	0.909617	0.370347	0.908305	NA	86	4
v2_latency_N2	s__Rothia_mucilaginosa	peak_latency_N2_corrected	-0.378496	0.264098	0.15181	0.909617	0.280574	0.908305	NA	86	24
v2_latency_N2	s__Sellimonas_intestinalis	peak_latency_N2_corrected	0.783958	0.408053	0.0547043	0.909617	0.106416	0.908305	NA	86	5
v2_latency_N2	s__Stomatobaculum_longum	peak_latency_N2_corrected	-1.33535	0.885847	0.131701	0.909617	0.131701	0.908305	NA	86	2
v2_latency_N2	s__Streptococcus_infantis	peak_latency_N2_corrected	-0.840631	0.48274	0.0816178	0.909617	0.156574	0.908305	NA	86	8
v2_latency_N2	s__Streptococcus_lutetiensis	peak_latency_N2_corrected	-0.443948	0.276383	0.108213	0.909617	0.204715	0.908305	NA	86	21
v2_latency_N2	s__Streptococcus_mitis	peak_latency_N2_corrected	-0.29714	0.232042	0.200354	0.909617	0.360567	0.908305	NA	86	58
v2_latency_N2	s__Streptococcus_sanguinis	peak_latency_N2_corrected	1.04523	0.570113	0.0667473	0.909617	0.0667473	0.908305	NA	86	2
v2_latency_N2	s__Sutterella_sp_CAG_351	peak_latency_N2_corrected	0.470312	0.375515	0.210408	0.909617	0.376544	0.908305	NA	86	6
v2_latency_N2	s__Sutterella_sp_CAG_397	peak_latency_N2_corrected	0.601205	0.382674	0.116168	0.909617	0.0695767	0.908305	NA	86	6
v2_latency_N2	s__Tyzzerella_nexilis	peak_latency_N2_corrected	0.274536	0.221947	0.216109	0.909617	0.385515	0.908305	NA	86	40
v2_latency_N2	s__Tyzzerella_sp	peak_latency_N2_corrected	-0.662242	0.520238	0.203032	0.909617	0.364843	0.908305	NA	86	5
v2_latency_N2	s__Veillonella_atypica	peak_latency_N2_corrected	0.353984	0.254367	0.164036	0.909617	0.301164	0.908305	NA	86	58
v2_latency_N2	s__Veillonella_sp_DORA_A_3_16_22	peak_latency_N2_corrected	0.331199	0.231083	0.151788	0.909617	0.280536	0.908305	NA	86	29
v2_latency_N2	s__Veillonella_sp_T11011_6	peak_latency_N2_corrected	-0.402214	0.321311	0.210645	0.909617	0.376919	0.908305	NA	86	14
v2_latency_N2	s__Veillonella_tobetsuensis	peak_latency_N2_corrected	0.644017	0.323631	0.0465941	0.909617	0.0910172	0.908305	NA	86	10
v2_latency_N2	s__Azospirillum_sp_CAG_260	peak_latency_N2_corrected	-0.938866	0.786546	0.232612	0.917625	0.232612	0.908305	NA	86	2
v2_latency_N2	s__Eubacterium_sp_CAG_274	peak_latency_N2_corrected	0.611349	0.518459	0.238333	0.917625	0.238333	0.908305	NA	86	3
v2_latency_N2	s__Solobacterium_moorei	peak_latency_N2_corrected	-0.93351	0.784731	0.234207	0.917625	0.234207	0.908305	NA	86	2
v2_latency_N2	s__Alistipes_inops	peak_latency_N2_corrected	0.536154	0.468806	0.252765	0.91867	0.149083	0.908305	NA	86	4
v2_latency_N2	s__Lactobacillus_brevis	peak_latency_N2_corrected	0.572067	0.492284	0.245208	0.91867	0.245208	0.908305	NA	86	3
v2_latency_N2	s__Slackia_exigua	peak_latency_N2_corrected	-0.881172	0.774284	0.2551	0.923391	0.2551	0.908305	NA	86	2
v2_latency_N2	s__Parabacteroides_distasonis	peak_latency_N2_corrected	0.720062	0.458821	0.2706	0.939468	0.372538	0.908305	NA	86	36
v2_latency_N2	s__Butyribacterium_methylotrophicum	peak_latency_N2_corrected	0.592295	0.538512	0.271387	0.939468	0.271387	0.908305	NA	86	2
v2_latency_N2	s__Clostridium_neonatale	peak_latency_N2_corrected	-0.270414	0.242666	0.265131	0.939468	0.27094	0.908305	NA	86	29
v2_latency_N2	s__Sellimonas_intestinalis	peak_latency_N2_corrected	2.36186	1.46277	0.276314	0.950004	0.106416	0.908305	NA	86	5
v2_latency_N2	s__Bifidobacterium_adolescentis	peak_latency_N2_corrected	-1.88133	1.73612	0.300066	0.959637	0.0487493	0.908305	NA	86	7
v2_latency_N2	s__Veillonella_sp_T11011_6	peak_latency_N2_corrected	-0.483689	0.593172	0.292454	0.959637	0.376919	0.908305	NA	86	14
v2_latency_N2	s__Alistipes_putredinis	peak_latency_N2_corrected	0.551891	0.53095	0.298599	0.959637	0.298599	0.908305	NA	86	3
v2_latency_N2	s__Campylobacter_jejuni	peak_latency_N2_corrected	-0.694048	0.665162	0.296751	0.959637	0.296751	0.908305	NA	86	3
v2_latency_N2	s__Clostridium_sp_AF36_4	peak_latency_N2_corrected	0.569855	0.556939	0.306218	0.959637	0.306218	0.908305	NA	86	2
v2_latency_N2	s__Eubacterium_hallii	peak_latency_N2_corrected	0.250328	0.246776	0.310395	0.959637	0.0670546	0.908305	NA	86	23
v2_latency_N2	s__Eubacterium_sp_36_13	peak_latency_N2_corrected	0.569855	0.556939	0.306218	0.959637	0.306218	0.908305	NA	86	2
v2_latency_N2	s__Gordonibacter_pamelaeae	peak_latency_N2_corrected	0.426776	0.401335	0.287604	0.959637	0.356233	0.908305	NA	86	5
v2_latency_N2	s__Haemophilus_sputorum	peak_latency_N2_corrected	-0.813489	0.759238	0.283965	0.959637	0.283965	0.908305	NA	86	2
v2_latency_N2	s__Roseburia_faecis	peak_latency_N2_corrected	0.263187	0.257337	0.306434	0.959637	0.253598	0.908305	NA	86	20
v2_latency_N2	s__Streptococcus_gordonii	peak_latency_N2_corrected	0.514163	0.499995	0.303792	0.959637	0.303792	0.908305	NA	86	3
v2_latency_N2	s__Firmicutes_bacterium_CAG_41	peak_latency_N2_corrected	0.653289	0.461458	0.34233	0.967652	0.230367	0.908305	NA	86	20
v2_latency_N2	s__Citrobacter_freundii	peak_latency_N2_corrected	0.597001	0.631361	0.344364	0.967652	0.344364	0.908305	NA	86	2
v2_latency_N2	s__Clostridium_sp_AM22_11AC	peak_latency_N2_corrected	0.238874	0.247779	0.335016	0.967652	0.312037	0.908305	NA	86	22
v2_latency_N2	s__Succinatimonas_sp_CAG_777	peak_latency_N2_corrected	0.533296	0.54038	0.323696	0.967652	0.323696	0.908305	NA	86	2
v2_latency_N2	s__Actinomyces_sp_ICM47	peak_latency_N2_corrected	-0.396252	0.641597	0.412267	0.967733	0.351147	0.908305	NA	86	8
v2_latency_N2	s__Bacteroides_stercoris	peak_latency_N2_corrected	1.19641	1.19977	0.462835	0.967733	0.264314	0.908305	NA	86	6
v2_latency_N2	s__Bacteroides_vulgatus	peak_latency_N2_corrected	0.64443	0.523635	0.399473	0.967733	0.0936354	0.908305	NA	86	40
v2_latency_N2	s__Blautia_wexlerae	peak_latency_N2_corrected	-0.207239	0.515982	0.463118	0.967733	0.379822	0.908305	NA	86	37
v2_latency_N2	s__Clostridium_spiroforme	peak_latency_N2_corrected	-0.429666	0.648968	0.393664	0.967733	0.390533	0.908305	NA	86	8
v2_latency_N2	s__Coprococcus_catus	peak_latency_N2_corrected	-0.670316	1.11873	0.474459	0.967733	0.314167	0.908305	NA	86	9
v2_latency_N2	s__Enterococcus_faecium	peak_latency_N2_corrected	-0.406248	0.615258	0.357338	0.967733	0.143829	0.908305	NA	86	21
v2_latency_N2	s__Firmicutes_bacterium_CAG_102	peak_latency_N2_corrected	0.901762	0.638958	0.469748	0.967733	0.349605	0.908305	NA	86	4
v2_latency_N2	s__Fusicatenibacter_saccharivorans	peak_latency_N2_corrected	-0.436361	0.706886	0.393206	0.967733	0.237052	0.908305	NA	86	28
v2_latency_N2	s__Lactobacillus_plantarum	peak_latency_N2_corrected	6.40383	4.75542	0.415559	0.967733	0.304079	0.908305	NA	86	4
v2_latency_N2	s__Lactobacillus_vaginalis	peak_latency_N2_corrected	-3.17923	2.94832	0.45799	0.967733	0.250394	0.908305	NA	86	4
v2_latency_N2	s__Mesosutterella_multiformis	peak_latency_N2_corrected	0.840883	0.655348	0.3983	0.967733	0.376544	0.908305	NA	86	6
v2_latency_N2	s__Rothia_mucilaginosa	peak_latency_N2_corrected	-0.391236	0.611982	0.365499	0.967733	0.280574	0.908305	NA	86	24
v2_latency_N2	s__Streptococcus_mitis	peak_latency_N2_corrected	-0.122505	0.31094	0.36369	0.967733	0.360567	0.908305	NA	86	58
v2_latency_N2	s__Sutterella_sp_CAG_351	peak_latency_N2_corrected	0.631265	0.521228	0.466528	0.967733	0.376544	0.908305	NA	86	6
v2_latency_N2	s__Veillonella_sp_DORA_A_3_16_22	peak_latency_N2_corrected	-0.245854	0.451919	0.365128	0.967733	0.280536	0.908305	NA	86	29
v2_latency_N2	s__Fusobacterium_mortiferum	peak_latency_N2_corrected	0.255043	0.295601	0.388251	0.967733	0.300006	0.908305	NA	86	13
v2_latency_N2	s__Gemmiger_formicilis	peak_latency_N2_corrected	-0.264628	0.372402	0.477333	0.967733	0.124105	0.908305	NA	86	9
v2_latency_N2	s__Lactobacillus_mucosae	peak_latency_N2_corrected	-0.326253	0.396178	0.410224	0.967733	0.183451	0.908305	NA	86	8
v2_latency_N2	s__Odoribacter_splanchnicus	peak_latency_N2_corrected	0.380323	0.462863	0.411262	0.967733	0.256516	0.908305	NA	86	4
v2_latency_N2	s__Actinomyces_sp_HPA0247	peak_latency_N2_corrected	-0.200445	0.29045	0.49012	0.972246	0.189482	0.908305	NA	86	15
v2_latency_N2	s__Actinomyces_sp_HMSC035G02	peak_latency_N2_corrected	-0.179093	0.299851	0.550325	0.9762	0.225037	0.908305	NA	86	14
v2_latency_N2	s__Allisonella_histaminiformans	peak_latency_N2_corrected	-0.206558	0.319661	0.518163	0.9762	0.0376432	0.908305	NA	86	13
v2_latency_N2	s__Bacteroides_caccae	peak_latency_N2_corrected	-0.196644	0.329706	0.550893	0.9762	0.19364	0.908305	NA	86	12
v2_latency_N2	s__Dialister_invisus	peak_latency_N2_corrected	0.251086	0.399973	0.530163	0.9762	0.318197	0.908305	NA	86	6
v2_latency_N2	s__Streptococcus_oralis	peak_latency_N2_corrected	0.316217	0.47959	0.509672	0.9762	0.158003	0.908305	NA	86	4
v2_latency_N2	s__Atopobium_parvulum	peak_latency_N2_corrected	-0.48418	1.0662	0.558312	0.97818	0.0243187	0.908305	NA	86	8
v2_latency_N2	s__Bifidobacterium_pseudocatenulatum	peak_latency_N2_corrected	0.314536	0.571756	0.826371	0.97818	0.325832	0.908305	NA	86	49
v2_latency_N2	s__Catenibacterium_mitsuokai	peak_latency_N2_corrected	1.83752	3.27674	0.640575	0.97818	0.362363	0.908305	NA	86	7
v2_latency_N2	s__Clostridioides_difficile	peak_latency_N2_corrected	0.365514	0.341288	0.626359	0.97818	0.301847	0.908305	NA	86	25
v2_latency_N2	s__Clostridium_aldenense	peak_latency_N2_corrected	-0.457755	1.1669	0.599141	0.97818	0.217844	0.908305	NA	86	10
v2_latency_N2	s__Clostridium_sp_CAG_265	peak_latency_N2_corrected	-0.418939	1.77384	0.74089	0.97818	0.187869	0.908305	NA	86	12
v2_latency_N2	s__Dorea_longicatena	peak_latency_N2_corrected	0.411451	0.374823	0.570674	0.97818	0.384889	0.908305	NA	86	39
v2_latency_N2	s__Firmicutes_bacterium_CAG_646	peak_latency_N2_corrected	1.54066	2.50019	0.625343	0.97818	0.390206	0.908305	NA	86	6
v2_latency_N2	s__Haemophilus_sp_HMSC71H05	peak_latency_N2_corrected	0.0618779	0.512328	0.819365	0.97818	0.141946	0.908305	NA	86	11
v2_latency_N2	s__Megasphaera_elsdenii	peak_latency_N2_corrected	0.343175	0.61209	0.802626	0.97818	0.177656	0.908305	NA	86	25
v2_latency_N2	s__Proteus_mirabilis	peak_latency_N2_corrected	-0.759874	1.63955	0.667103	0.97818	0.370347	0.908305	NA	86	4
v2_latency_N2	s__Streptococcus_infantis	peak_latency_N2_corrected	-0.441582	1.3599	0.664636	0.97818	0.156574	0.908305	NA	86	8
v2_latency_N2	s__Tyzzerella_nexilis	peak_latency_N2_corrected	0.055662	0.486404	0.795944	0.97818	0.385515	0.908305	NA	86	40
v2_latency_N2	s__Tyzzerella_sp	peak_latency_N2_corrected	0.396033	0.847017	0.828396	0.97818	0.364843	0.908305	NA	86	5
v2_latency_N2	s__Veillonella_atypica	peak_latency_N2_corrected	0.313167	0.36022	0.738492	0.97818	0.301164	0.908305	NA	86	58
v2_latency_N2	s__Veillonella_tobetsuensis	peak_latency_N2_corrected	-0.113245	0.853422	0.738033	0.97818	0.0910172	0.908305	NA	86	10
v2_latency_N2	s__Bifidobacterium_longum	peak_latency_N2_corrected	0.162825	0.416607	0.695918	0.97818	0.0175205	0.908305	NA	86	80
v2_latency_N2	s__Blautia_obeum	peak_latency_N2_corrected	0.0676446	0.281574	0.810146	0.97818	0.248697	0.908305	NA	86	15
v2_latency_N2	s__Clostridium_disporicum	peak_latency_N2_corrected	-0.284182	0.509112	0.576713	0.97818	0.17024	0.908305	NA	86	4
v2_latency_N2	s__Clostridium_sp_CAG_217	peak_latency_N2_corrected	0.198005	0.389355	0.61107	0.97818	0.111571	0.908305	NA	86	6
v2_latency_N2	s__Clostridium_sp_CAG_505	peak_latency_N2_corrected	0.114668	0.390346	0.768941	0.97818	0.0728856	0.908305	NA	86	6
v2_latency_N2	s__Eubacterium_sp_CAG_38	peak_latency_N2_corrected	0.0995708	0.344687	0.772679	0.97818	0.0461346	0.908305	NA	86	8
v2_latency_N2	s__Haemophilus_parahaemolyticus	peak_latency_N2_corrected	0.142144	0.404224	0.725104	0.97818	0.142328	0.908305	NA	86	6
v2_latency_N2	s__Lachnospira_pectinoschiza	peak_latency_N2_corrected	-0.0864918	0.281561	0.758701	0.97818	0.127746	0.908305	NA	86	16
v2_latency_N2	s__Lachnospiraceae_bacterium_oral_taxon_096	peak_latency_N2_corrected	-0.2419	0.507512	0.63362	0.97818	0.382247	0.908305	NA	86	4
v2_latency_N2	s__Prevotella_sp_AM42_24	peak_latency_N2_corrected	-0.169575	0.52366	0.74607	0.97818	0.0261404	0.908305	NA	86	4
v2_latency_N2	s__Roseburia_sp_CAG_100	peak_latency_N2_corrected	-0.136475	0.415203	0.742387	0.97818	0.0338068	0.908305	NA	86	6
v2_latency_N2	s__Roseburia_sp_CAG_10041_57	peak_latency_N2_corrected	-0.15302	0.392606	0.696718	0.97818	0.214968	0.908305	NA	86	7
v2_latency_N2	s__Actinomyces_odontolyticus	peak_latency_N2_corrected	0.0482077	0.694221	0.849249	0.98093	0.0518921	0.908305	NA	86	12
v2_latency_N2	s__Weissella_confusa	peak_latency_N2_corrected	-0.0756698	0.394471	0.847879	0.98093	0.239311	0.908305	NA	86	7
v2_latency_N2	s__Bacteroides_ovatus	peak_latency_N2_corrected	0.0389881	0.242304	0.872168	0.982464	0.250426	0.908305	NA	86	25
v2_latency_N2	s__Streptococcus_vestibularis	peak_latency_N2_corrected	0.0704184	0.394032	0.858164	0.982464	0.201693	0.908305	NA	86	7
v2_latency_N2	s__Acidaminococcus_sp_CAG_542	peak_latency_N2_corrected	-0.0735817	0.496779	0.88225	0.986423	0.315191	0.908305	NA	86	4
v2_latency_N2	s__Actinomyces_sp_S6_Spd3	peak_latency_N2_corrected	0.290848	1.76265	0.962168	0.990784	0.110512	0.908305	NA	86	4
v2_latency_N2	s__Clostridium_clostridioforme	peak_latency_N2_corrected	0.391921	2.02475	0.922253	0.990784	0.315607	0.908305	NA	86	9
v2_latency_N2	s__Clostridium_sp_CAG_299	peak_latency_N2_corrected	0.0226638	1.86474	0.934622	0.990784	0.370711	0.908305	NA	86	7
v2_latency_N2	s__Megamonas_funiformis	peak_latency_N2_corrected	0.24029	0.985663	0.957284	0.990784	0.129133	0.908305	NA	86	13
v2_latency_N2	s__Prevotella_sp_CAG_386	peak_latency_N2_corrected	0.114502	1.09508	0.952253	0.990784	0.256207	0.908305	NA	86	6
v2_latency_N2	s__Streptococcus_lutetiensis	peak_latency_N2_corrected	0.120471	0.963564	0.946956	0.990784	0.204715	0.908305	NA	86	21
v2_latency_N2	s__Clostridium_bolteae	peak_latency_N2_corrected	-0.0132304	0.237556	0.955586	0.990784	0.310727	0.908305	NA	86	25
v2_latency_N2	s__Streptococcus_parasanguinis	peak_latency_N2_corrected	0.0246781	0.231038	0.914937	0.990784	0.224739	0.908305	NA	86	57
v2_latency_N2	s__Alistipes_putredinis	peak_latency_N2_corrected	1.43313	NA	NA	NA	0.298599	0.908305	Fitting error (NA p-value returned from fitting procedure)	86	3
v2_latency_N2	s__Azospirillum_sp_CAG_260	peak_latency_N2_corrected	0.969312	NA	NA	NA	0.232612	0.908305	Fitting error (NA p-value returned from fitting procedure)	86	2
v2_latency_N2	s__Bacteroides_clarus	peak_latency_N2_corrected	0.71328	NA	NA	NA	0.191655	0.908305	Fitting error (NA p-value returned from fitting procedure)	86	2
v2_latency_N2	s__Bacteroides_plebeius	peak_latency_N2_corrected	NA	NA	NA	NA	0.0926278	0.908305	Fitting error (NA p-value returned from fitting procedure)	86	2
v2_latency_N2	s__Bacteroides_sp_CAG_530	peak_latency_N2_corrected	-0.480289	NA	NA	NA	0.0367773	0.908305	Fitting error (NA p-value returned from fitting procedure)	86	2
v2_latency_N2	s__Butyribacterium_methylotrophicum	peak_latency_N2_corrected	-0.763095	NA	NA	NA	0.271387	0.908305	Fitting error (NA p-value returned from fitting procedure)	86	2
v2_latency_N2	s__Campylobacter_jejuni	peak_latency_N2_corrected	-2.70391	NA	NA	NA	0.296751	0.908305	Fitting error (NA p-value returned from fitting procedure)	86	3
v2_latency_N2	s__Candida_albicans	peak_latency_N2_corrected	33.6172	NA	NA	NA	0.194108	0.908305	Fitting error (NA p-value returned from fitting procedure)	86	2
v2_latency_N2	s__Citrobacter_freundii	peak_latency_N2_corrected	-0.942516	NA	NA	NA	0.344364	0.908305	Fitting error (NA p-value returned from fitting procedure)	86	2
v2_latency_N2	s__Clostridium_sp_AF36_4	peak_latency_N2_corrected	4.02422	NA	NA	NA	0.306218	0.908305	Fitting error (NA p-value returned from fitting procedure)	86	2
v2_latency_N2	s__Coprobacter_fastidiosus	peak_latency_N2_corrected	-1.43552	NA	NA	NA	0.224381	0.908305	Fitting error (NA p-value returned from fitting procedure)	86	2
v2_latency_N2	s__Coprobacter_secundus	peak_latency_N2_corrected	-0.672824	NA	NA	NA	0.0254501	0.908305	Fitting error (NA p-value returned from fitting procedure)	86	2
v2_latency_N2	s__Eubacterium_sp_36_13	peak_latency_N2_corrected	-1.97381	NA	NA	NA	0.306218	0.908305	Fitting error (NA p-value returned from fitting procedure)	86	2
v2_latency_N2	s__Eubacterium_sp_CAG_251	peak_latency_N2_corrected	128.736	NA	NA	NA	0.169784	0.908305	Fitting error (NA p-value returned from fitting procedure)	86	3
v2_latency_N2	s__Eubacterium_sp_CAG_274	peak_latency_N2_corrected	7.72178	NA	NA	NA	0.238333	0.908305	Fitting error (NA p-value returned from fitting procedure)	86	3
v2_latency_N2	s__Fusobacterium_periodonticum	peak_latency_N2_corrected	15.7878	NA	NA	NA	0.191689	0.908305	Fitting error (NA p-value returned from fitting procedure)	86	3
v2_latency_N2	s__Granulicatella_elegans	peak_latency_N2_corrected	0.701547	NA	NA	NA	0.225065	0.908305	Fitting error (NA p-value returned from fitting procedure)	86	3
v2_latency_N2	s__Haemophilus_sputorum	peak_latency_N2_corrected	0.35206	NA	NA	NA	0.283965	0.908305	Fitting error (NA p-value returned from fitting procedure)	86	2
v2_latency_N2	s__Lactobacillus_brevis	peak_latency_N2_corrected	-14.7873	NA	NA	NA	0.245208	0.908305	Fitting error (NA p-value returned from fitting procedure)	86	3
v2_latency_N2	s__Mitsuokella_jalaludinii	peak_latency_N2_corrected	-32.3504	NA	NA	NA	0.221536	0.908305	Fitting error (NA p-value returned from fitting procedure)	86	2
v2_latency_N2	s__Slackia_exigua	peak_latency_N2_corrected	3.86774	NA	NA	NA	0.2551	0.908305	Fitting error (NA p-value returned from fitting procedure)	86	2
v2_latency_N2	s__Solobacterium_moorei	peak_latency_N2_corrected	2.69311	NA	NA	NA	0.234207	0.908305	Fitting error (NA p-value returned from fitting procedure)	86	2
v2_latency_N2	s__Stomatobaculum_longum	peak_latency_N2_corrected	-3.85892	NA	NA	NA	0.131701	0.908305	Fitting error (NA p-value returned from fitting procedure)	86	2
v2_latency_N2	s__Streptococcus_gordonii	peak_latency_N2_corrected	2.61641	NA	NA	NA	0.303792	0.908305	Fitting error (NA p-value returned from fitting procedure)	86	3
v2_latency_N2	s__Streptococcus_sanguinis	peak_latency_N2_corrected	-2.42422	NA	NA	NA	0.0667473	0.908305	Fitting error (NA p-value returned from fitting procedure)	86	2
v2_latency_N2	s__Succinatimonas_sp_CAG_777	peak_latency_N2_corrected	-1.00095	NA	NA	NA	0.323696	0.908305	Fitting error (NA p-value returned from fitting procedure)	86	2
v2_amp_N1	s__Bacteroides_thetaiotaomicron	peak_amp_N1	-0.697627	0.534995	0.262805	0.899499	0.456544	0.909059	NA	86	26
v2_amp_N1	s__Clostridium_aldenense	peak_amp_N1	-0.835772	0.630073	0.270793	0.899499	0.468257	0.909059	NA	86	10
v2_amp_N1	s__Eubacterium_sp_CAG_180	peak_amp_N1	-1.66518	1.05226	0.270464	0.899499	0.467777	0.909059	NA	86	5
v2_amp_N1	s__Roseburia_sp_CAG_100	peak_amp_N1	0.86979	0.674628	0.263103	0.899499	0.456982	0.909059	NA	86	6
v2_amp_N1	s__Bacteroides_ovatus	peak_amp_N1	0.281059	0.248522	0.258087	0.899499	0.449565	0.909059	NA	86	25
v2_amp_N1	s__Clostridiales_bacterium_KLE1615	peak_amp_N1	-0.447019	0.403211	0.267583	0.899499	0.463565	0.909059	NA	86	6
v2_amp_N1	s__Veillonella_infantium	peak_amp_N1	-0.249025	0.22385	0.265938	0.899499	0.461153	0.909059	NA	86	31
v2_amp_N1	s__Veillonella_infantium	peak_amp_N1	-0.362285	0.391299	0.479347	0.934489	0.461153	0.909059	NA	86	31
v2_amp_N1	s__Alistipes_onderdonkii	peak_amp_N1	0.506747	0.697155	0.4673	0.934489	0.4673	0.909059	NA	86	2
v2_amp_N1	s__Haemophilus_sputorum	peak_amp_N1	-0.414005	0.5514	0.452757	0.934489	0.452757	0.909059	NA	86	2
v2_amp_N1	s__Leuconostoc_mesenteroides	peak_amp_N1	-0.415348	0.555601	0.454723	0.934489	0.454723	0.909059	NA	86	2
v2_amp_N1	s__Mitsuokella_jalaludinii	peak_amp_N1	0.536807	0.712363	0.451115	0.934489	0.451115	0.909059	NA	86	2
v2_amp_N1	s__Mitsuokella_multacida	peak_amp_N1	-0.357078	0.483587	0.460275	0.934489	0.460275	0.909059	NA	86	3
v2_amp_N1	s__Neisseria_flavescens	peak_amp_N1	-0.372385	0.491514	0.448674	0.934489	0.448674	0.909059	NA	86	3
v2_amp_N1	s__Roseburia_sp_CAG_100	peak_amp_N1	-0.252649	0.380304	0.506477	0.939816	0.456982	0.909059	NA	86	6
v2_amp_N1	s__Bacteroides_ovatus	peak_amp_N1	-0.318454	0.622949	0.697088	0.985826	0.449565	0.909059	NA	86	25
v2_amp_N1	s__Clostridium_aldenense	peak_amp_N1	0.106399	0.331796	0.748456	0.987692	0.468257	0.909059	NA	86	10
v2_amp_N1	s__Clostridiales_bacterium_KLE1615	peak_amp_N1	-0.148787	0.446671	0.874136	0.99637	0.463565	0.909059	NA	86	6
v2_amp_N1	s__Bacteroides_thetaiotaomicron	peak_amp_N1	0.0417517	0.233904	0.858331	0.99637	0.456544	0.909059	NA	86	26
v2_amp_N1	s__Eubacterium_sp_CAG_180	peak_amp_N1	0.0971463	0.433433	0.822655	0.99637	0.467777	0.909059	NA	86	5
v2_amp_N1	s__Alistipes_onderdonkii	peak_amp_N1	1.92123	NA	NA	NA	0.4673	0.909059	Fitting error (NA p-value returned from fitting procedure)	86	2
v2_amp_N1	s__Haemophilus_sputorum	peak_amp_N1	-0.346099	NA	NA	NA	0.452757	0.909059	Fitting error (NA p-value returned from fitting procedure)	86	2
v2_amp_N1	s__Leuconostoc_mesenteroides	peak_amp_N1	-0.542856	NA	NA	NA	0.454723	0.909059	Fitting error (NA p-value returned from fitting procedure)	86	2
v2_amp_N1	s__Mitsuokella_jalaludinii	peak_amp_N1	-7.36793	NA	NA	NA	0.451115	0.909059	Fitting error (NA p-value returned from fitting procedure)	86	2
v2_amp_N1	s__Mitsuokella_multacida	peak_amp_N1	7.57028	NA	NA	NA	0.460275	0.909059	Fitting error (NA p-value returned from fitting procedure)	86	3
v2_amp_N1	s__Neisseria_flavescens	peak_amp_N1	-5.60674	NA	NA	NA	0.448674	0.909059	Fitting error (NA p-value returned from fitting procedure)	86	3
v2_amp_N1	s__Bacteroides_xylanisolvens	peak_amp_N1	0.805772	0.762116	0.273	0.899499	0.471471	0.909374	NA	86	18
v2_amp_N1	s__Parabacteroides_merdae	peak_amp_N1	-1.50737	1.23594	0.272801	0.899499	0.471181	0.909374	NA	86	13
v2_amp_N1	s__Parabacteroides_merdae	peak_amp_N1	0.269675	0.315887	0.393267	0.923562	0.471181	0.909374	NA	86	13
v2_amp_N1	s__Bacteroides_xylanisolvens	peak_amp_N1	-0.0326047	0.259659	0.900074	0.99637	0.471471	0.909374	NA	86	18
v2_amp_N1	s__Actinomyces_sp_HPA0247	peak_amp_N1	0.322931	0.322604	0.275006	0.900836	0.474383	0.909531	NA	86	15
v2_amp_N1	s__Actinomyces_sp_HPA0247	peak_amp_N1	-0.186096	0.274515	0.497829	0.938768	0.474383	0.909531	NA	86	15
v2_amp_N1	s__Weissella_confusa	peak_amp_N1	2.00653	1.6536	0.278228	0.902267	0.479046	0.90964	NA	86	7
v2_amp_N1	s__Lactobacillus_brevis	peak_amp_N1	0.415878	0.587792	0.47924	0.934489	0.47924	0.90964	NA	86	3
v2_amp_N1	s__Streptococcus_sobrinus	peak_amp_N1	0.495708	0.698561	0.477944	0.934489	0.477944	0.90964	NA	86	2
v2_amp_N1	s__Weissella_confusa	peak_amp_N1	0.283436	0.402785	0.481625	0.934489	0.479046	0.90964	NA	86	7
v2_amp_N1	s__Lactobacillus_brevis	peak_amp_N1	-12.5721	NA	NA	NA	0.47924	0.90964	Fitting error (NA p-value returned from fitting procedure)	86	3
v2_amp_N1	s__Streptococcus_sobrinus	peak_amp_N1	-8.82605	NA	NA	NA	0.477944	0.90964	Fitting error (NA p-value returned from fitting procedure)	86	2
v2_latency_N2	s__Enterococcus_raffinosus	peak_latency_N2_corrected	-0.185779	0.0120254	0.225474	0.909617	0.400109	0.909874	NA	86	4
v2_latency_N2	s__Eubacterium_limosum	peak_latency_N2_corrected	-1.61131	1.30598	0.228914	0.912106	0.405426	0.909874	NA	86	8
v2_latency_N2	s__Clostridium_baratii	peak_latency_N2_corrected	-0.58883	0.700656	0.400686	0.967733	0.400686	0.909874	NA	86	2
v2_latency_N2	s__Eubacterium_limosum	peak_latency_N2_corrected	0.270795	0.337098	0.421795	0.967733	0.405426	0.909874	NA	86	8
v2_latency_N2	s__Eubacterium_sp_CAG_115	peak_latency_N2_corrected	-0.585883	0.7052	0.406085	0.967733	0.406085	0.909874	NA	86	2
v2_latency_N2	s__Enterococcus_raffinosus	peak_latency_N2_corrected	-0.0801706	0.479724	0.867277	0.982464	0.400109	0.909874	NA	86	4
v2_latency_N2	s__Clostridium_baratii	peak_latency_N2_corrected	-1.00825	NA	NA	NA	0.400686	0.909874	Fitting error (NA p-value returned from fitting procedure)	86	2
v2_latency_N2	s__Eubacterium_sp_CAG_115	peak_latency_N2_corrected	1.80179	NA	NA	NA	0.406085	0.909874	Fitting error (NA p-value returned from fitting procedure)	86	2
v2_latency_P1	s__Veillonella_rogosae	peak_latency_P1_corrected	-1.14181	0.892922	0.235642	0.911195	0.415757	0.910996	NA	86	9
v2_latency_P1	s__Veillonella_rogosae	peak_latency_P1_corrected	0.115502	0.327622	0.724429	0.978177	0.415757	0.910996	NA	86	9
v2_amp_N2	s__Actinomyces_sp_HPA0247	peak_amp_N2_corrected	0.8385	0.250355	0.036411	0.882513	0.0714962	0.91302	NA	86	15
v2_amp_N2	s__Anaerococcus_vaginalis	peak_amp_N2_corrected	3.83692	1.15389	0.0494705	0.882513	0.0964938	0.91302	NA	86	6
v2_amp_N2	s__Bacteroides_fragilis	peak_amp_N2_corrected	-0.883091	0.484854	0.065041	0.882513	0.125852	0.91302	NA	86	56
v2_amp_N2	s__Bifidobacterium_longum	peak_amp_N2_corrected	0.765192	0.294777	0.060491	0.882513	0.117323	0.91302	NA	86	80
v2_amp_N2	s__Blautia_hansenii	peak_amp_N2_corrected	-2.82847	1.26898	0.0714777	0.882513	0.137846	0.91302	NA	86	8
v2_amp_N2	s__Blautia_obeum	peak_amp_N2_corrected	1.49805	0.654119	0.0621504	0.882513	0.120438	0.91302	NA	86	15
v2_amp_N2	s__Blautia_sp	peak_amp_N2_corrected	-7.24172	2.42518	0.0568747	0.882513	0.110515	0.91302	NA	86	6
v2_amp_N2	s__Clostridium_aldenense	peak_amp_N2_corrected	-1.54025	0.664295	0.0497326	0.882513	0.0969918	0.91302	NA	86	10
v2_amp_N2	s__Clostridium_citroniae	peak_amp_N2_corrected	-1.39035	0.63985	0.0674279	0.882513	0.130309	0.91302	NA	86	9
v2_amp_N2	s__Holdemanella_biformis	peak_amp_N2_corrected	1.79795	0.79322	0.0569061	0.882513	0.110574	0.91302	NA	86	16
v2_amp_N2	s__Lachnospira_pectinoschiza	peak_amp_N2_corrected	1.60641	0.698466	0.0573392	0.882513	0.111391	0.91302	NA	86	16
v2_amp_N2	s__Ruminococcus_torques	peak_amp_N2_corrected	0.98775	0.407225	0.056931	0.882513	0.110621	0.91302	NA	86	31
v2_amp_N2	s__Streptococcus_anginosus_group	peak_amp_N2_corrected	-0.832664	0.251314	0.0603698	0.882513	0.117095	0.91302	NA	86	6
v2_amp_N2	s__Streptococcus_vestibularis	peak_amp_N2_corrected	-1.87428	0.733978	0.0601843	0.882513	0.116746	0.91302	NA	86	7
v2_amp_N2	s__Bacteroides_vulgatus	peak_amp_N2_corrected	-0.461494	0.242843	0.0573835	0.882513	0.111474	0.91302	NA	86	40
v2_amp_N2	s__Eubacterium_sp_CAG_38	peak_amp_N2_corrected	1.21267	0.65139	0.0626503	0.882513	0.121376	0.91302	NA	86	8
v2_amp_N2	s__Firmicutes_bacterium_CAG_41	peak_amp_N2_corrected	-0.511573	0.24594	0.0375191	0.882513	0.0736306	0.91302	NA	86	20
v2_amp_N2	s__Gordonibacter_pamelaeae	peak_amp_N2_corrected	-0.63916	0.342812	0.0622566	0.882513	0.120637	0.91302	NA	86	5
v2_amp_N2	s__Veillonella_infantium	peak_amp_N2_corrected	-0.457343	0.233305	0.049963	0.882513	0.0974296	0.91302	NA	86	31
v2_amp_N2	s__Haemophilus_haemolyticus	peak_amp_N2_corrected	-1.74945	0.105037	0.0747635	0.883413	0.143937	0.91302	NA	86	4
v2_amp_N2	s__Agathobaculum_butyriciproducens	peak_amp_N2_corrected	0.717358	0.289346	0.0869689	0.889124	0.166374	0.91302	NA	86	27
v2_amp_N2	s__Fusicatenibacter_saccharivorans	peak_amp_N2_corrected	0.991176	0.461061	0.0853581	0.889124	0.16343	0.91302	NA	86	28
v2_amp_N2	s__Fusobacterium_mortiferum	peak_amp_N2_corrected	-2.32115	1.25153	0.0849795	0.889124	0.162737	0.91302	NA	86	13
v2_amp_N2	s__Odoribacter_splanchnicus	peak_amp_N2_corrected	-1.77792	0.185436	0.0898016	0.889124	0.171539	0.91302	NA	86	4
v2_amp_N2	s__Sellimonas_intestinalis	peak_amp_N2_corrected	1.51474	0.398729	0.0852071	0.889124	0.163154	0.91302	NA	86	5
v2_amp_N2	s__Tyzzerella_sp	peak_amp_N2_corrected	2.26208	0.686317	0.0934099	0.889124	0.178094	0.91302	NA	86	5
v2_amp_N2	s__Alistipes_inops	peak_amp_N2_corrected	-0.636092	0.376375	0.0910184	0.889124	0.173752	0.91302	NA	86	4
v2_amp_N2	s__Bifidobacterium_adolescentis	peak_amp_N2_corrected	-0.544365	0.314838	0.0838039	0.889124	0.160585	0.91302	NA	86	7
v2_amp_N2	s__Clostridium_sp_AM22_11AC	peak_amp_N2_corrected	-0.417578	0.238298	0.0797166	0.889124	0.153079	0.91302	NA	86	22
v2_amp_N2	s__Ruminococcus_lactaris	peak_amp_N2_corrected	0.759356	0.448397	0.0903622	0.889124	0.172559	0.91302	NA	86	12
v2_amp_N2	s__Acidaminococcus_sp_CAG_542	peak_amp_N2_corrected	3.32549	0.747062	0.149076	0.902239	0.275928	0.91302	NA	86	4
v2_amp_N2	s__Alistipes_finegoldii	peak_amp_N2_corrected	-0.596304	0.190516	0.123643	0.902239	0.231999	0.91302	NA	86	5
v2_amp_N2	s__Bacteroides_vulgatus	peak_amp_N2_corrected	-0.706094	0.448754	0.107652	0.902239	0.111474	0.91302	NA	86	40
v2_amp_N2	s__Blautia_sp_CAG_52	peak_amp_N2_corrected	1.70175	0.975494	0.140541	0.902239	0.26133	0.91302	NA	86	12
v2_amp_N2	s__Clostridioides_difficile	peak_amp_N2_corrected	-0.618603	0.389422	0.111923	0.902239	0.211318	0.91302	NA	86	25
v2_amp_N2	s__Clostridium_neonatale	peak_amp_N2_corrected	0.967425	0.521032	0.127403	0.902239	0.238574	0.91302	NA	86	29
v2_amp_N2	s__Clostridium_perfringens	peak_amp_N2_corrected	1.00248	0.570099	0.145248	0.902239	0.2694	0.91302	NA	86	24
v2_amp_N2	s__Clostridium_symbiosum	peak_amp_N2_corrected	-0.664265	0.469349	0.143989	0.902239	0.267246	0.91302	NA	86	30
v2_amp_N2	s__Eubacterium_sp_CAG_38	peak_amp_N2_corrected	-2.74601	1.98862	0.213614	0.902239	0.121376	0.91302	NA	86	8
v2_amp_N2	s__Lactobacillus_gasseri	peak_amp_N2_corrected	1.48332	0.274292	0.15056	0.902239	0.278452	0.91302	NA	86	4
v2_amp_N2	s__Lactobacillus_johnsonii	peak_amp_N2_corrected	-2.9263	0.652988	0.140998	0.902239	0.262116	0.91302	NA	86	4
v2_amp_N2	s__Lactococcus_lactis	peak_amp_N2_corrected	1.24825	0.67062	0.126567	0.902239	0.237115	0.91302	NA	86	14
v2_amp_N2	s__Prevotella_sp_AM42_24	peak_amp_N2_corrected	1.89059	0.421664	0.160861	0.902239	0.295845	0.91302	NA	86	4
v2_amp_N2	s__Proteus_mirabilis	peak_amp_N2_corrected	1.22511	0.228946	0.164393	0.902239	0.293744	0.91302	NA	86	4
v2_amp_N2	s__Sutterella_sp_CAG_351	peak_amp_N2_corrected	-0.3523	0.177496	0.182914	0.902239	0.27676	0.91302	NA	86	6
v2_amp_N2	s__Atopobium_parvulum	peak_amp_N2_corrected	0.739594	0.523553	0.15776	0.902239	0.290632	0.91302	NA	86	8
v2_amp_N2	s__Bacteroides_fragilis	peak_amp_N2_corrected	0.285185	0.227076	0.209152	0.902239	0.125852	0.91302	NA	86	56
v2_amp_N2	s__Blautia_producta	peak_amp_N2_corrected	-0.498997	0.344788	0.147825	0.902239	0.273797	0.91302	NA	86	5
v2_amp_N2	s__Blautia_sp	peak_amp_N2_corrected	0.85084	0.622601	0.171754	0.902239	0.110515	0.91302	NA	86	6
v2_amp_N2	s__Blautia_sp_CAG_52	peak_amp_N2_corrected	0.53807	0.398076	0.176479	0.902239	0.26133	0.91302	NA	86	12
v2_amp_N2	s__Clostridium_sp_AF36_4	peak_amp_N2_corrected	-0.566221	0.445911	0.204154	0.902239	0.204154	0.91302	NA	86	2
v2_amp_N2	s__Clostridium_symbiosum	peak_amp_N2_corrected	-0.289842	0.224054	0.195794	0.902239	0.267246	0.91302	NA	86	30
v2_amp_N2	s__Enterococcus_gallinarum	peak_amp_N2_corrected	0.513515	0.369978	0.165148	0.902239	0.303023	0.91302	NA	86	15
v2_amp_N2	s__Enterococcus_italicus	peak_amp_N2_corrected	-0.597599	0.438939	0.173367	0.902239	0.173367	0.91302	NA	86	2
v2_amp_N2	s__Eubacterium_sp_36_13	peak_amp_N2_corrected	-0.566221	0.445911	0.204154	0.902239	0.204154	0.91302	NA	86	2
v2_amp_N2	s__Eubacterium_sp_CAG_180	peak_amp_N2_corrected	-0.524849	0.345311	0.128528	0.902239	0.240536	0.91302	NA	86	5
v2_amp_N2	s__Finegoldia_magna	peak_amp_N2_corrected	1.16472	0.839509	0.165326	0.902239	0.303319	0.91302	NA	86	4
v2_amp_N2	s__Firmicutes_bacterium_CAG_424	peak_amp_N2_corrected	1.43436	1.16563	0.218495	0.902239	0.218495	0.91302	NA	86	2
v2_amp_N2	s__Haemophilus_parainfluenzae	peak_amp_N2_corrected	-0.330018	0.225271	0.142926	0.902239	0.265424	0.91302	NA	86	37
v2_amp_N2	s__Holdemanella_biformis	peak_amp_N2_corrected	0.522974	0.350149	0.135286	0.902239	0.110574	0.91302	NA	86	16
v2_amp_N2	s__Lactobacillus_vaginalis	peak_amp_N2_corrected	1.20304	0.85311	0.158486	0.902239	0.291854	0.91302	NA	86	4
v2_amp_N2	s__Lactococcus_lactis	peak_amp_N2_corrected	-0.363486	0.262022	0.16537	0.902239	0.237115	0.91302	NA	86	14
v2_amp_N2	s__Mesosutterella_multiformis	peak_amp_N2_corrected	-0.472808	0.328095	0.149565	0.902239	0.27676	0.91302	NA	86	6
v2_amp_N2	s__Peptostreptococcus_anaerobius	peak_amp_N2_corrected	1.14053	0.91907	0.214619	0.902239	0.214619	0.91302	NA	86	3
v2_amp_N2	s__Prevotella_stercorea	peak_amp_N2_corrected	-0.520464	0.399394	0.192528	0.902239	0.192528	0.91302	NA	86	3
v2_amp_N2	s__Proteus_mirabilis	peak_amp_N2_corrected	1.22117	0.868305	0.15961	0.902239	0.293744	0.91302	NA	86	4
v2_amp_N2	s__Roseburia_sp_CAG_309	peak_amp_N2_corrected	1.43436	1.16563	0.218495	0.902239	0.218495	0.91302	NA	86	2
v2_amp_N2	s__Succinatimonas_sp_CAG_777	peak_amp_N2_corrected	-0.56896	0.442881	0.198905	0.902239	0.198905	0.91302	NA	86	2
v2_amp_N2	s__Sutterella_sp_CAG_351	peak_amp_N2_corrected	-0.472808	0.328095	0.149565	0.902239	0.27676	0.91302	NA	86	6
v2_amp_N2	s__Veillonella_tobetsuensis	peak_amp_N2_corrected	-0.451435	0.283503	0.111306	0.902239	0.210223	0.91302	NA	86	10
v2_amp_N2	s__Campylobacter_jejuni	peak_amp_N2_corrected	0.921968	0.790127	0.243267	0.916037	0.243267	0.91302	NA	86	3
v2_amp_N2	s__Acidaminococcus_sp_CAG_542	peak_amp_N2_corrected	0.823787	0.710818	0.246485	0.918069	0.275928	0.91302	NA	86	4
v2_amp_N2	s__Neisseria_subflava	peak_amp_N2_corrected	-0.466279	0.407484	0.252504	0.924931	0.252504	0.91302	NA	86	3
v2_amp_N2	s__Bifidobacterium_adolescentis	peak_amp_N2_corrected	-0.93936	0.792717	0.272054	0.928526	0.160585	0.91302	NA	86	7
v2_amp_N2	s__Eubacterium_sp_CAG_180	peak_amp_N2_corrected	-0.972504	0.685814	0.271557	0.928526	0.240536	0.91302	NA	86	5
v2_amp_N2	s__Actinomyces_sp_HPA0247	peak_amp_N2_corrected	-0.278762	0.258209	0.28032	0.928526	0.0714962	0.91302	NA	86	15
v2_amp_N2	s__Anaerococcus_vaginalis	peak_amp_N2_corrected	0.613036	0.544853	0.260529	0.928526	0.0964938	0.91302	NA	86	6
v2_amp_N2	s__Eubacterium_siraeum	peak_amp_N2_corrected	1.17203	1.0833	0.279296	0.928526	0.279296	0.91302	NA	86	2
v2_amp_N2	s__Weissella_cibaria	peak_amp_N2_corrected	1.1211	1.00843	0.266254	0.928526	0.266254	0.91302	NA	86	2
v2_amp_N2	s__Ruminococcus_lactaris	peak_amp_N2_corrected	1.22429	1.10918	0.340856	0.93395	0.172559	0.91302	NA	86	12
v2_amp_N2	s__Veillonella_infantium	peak_amp_N2_corrected	-0.304786	0.339461	0.307776	0.93395	0.0974296	0.91302	NA	86	31
v2_amp_N2	s__Azospirillum_sp_CAG_260	peak_amp_N2_corrected	1.11516	1.05763	0.291705	0.93395	0.291705	0.91302	NA	86	2
v2_amp_N2	s__Bacteroides_sp_CAG_530	peak_amp_N2_corrected	-0.477586	0.454706	0.293571	0.93395	0.293571	0.91302	NA	86	2
v2_amp_N2	s__Clostridioides_difficile	peak_amp_N2_corrected	-0.205781	0.228386	0.367575	0.93395	0.211318	0.91302	NA	86	25
v2_amp_N2	s__Prevotella_sp_AM42_24	peak_amp_N2_corrected	-0.401001	0.401165	0.317508	0.93395	0.295845	0.91302	NA	86	4
v2_amp_N2	s__Tyzzerella_sp	peak_amp_N2_corrected	0.621098	0.602244	0.302397	0.93395	0.178094	0.91302	NA	86	5
v2_amp_N2	s__Finegoldia_magna	peak_amp_N2_corrected	3.06385	2.12346	0.396428	0.940553	0.303319	0.91302	NA	86	4
v2_amp_N2	s__Lactobacillus_vaginalis	peak_amp_N2_corrected	5.63636	3.99976	0.398317	0.940553	0.291854	0.91302	NA	86	4
v2_amp_N2	s__Firmicutes_bacterium_CAG_41	peak_amp_N2_corrected	-0.220947	0.380908	0.461869	0.943033	0.0736306	0.91302	NA	86	20
v2_amp_N2	s__Alistipes_finegoldii	peak_amp_N2_corrected	-0.274	0.373562	0.463266	0.943033	0.231999	0.91302	NA	86	5
v2_amp_N2	s__Lachnospira_pectinoschiza	peak_amp_N2_corrected	-0.190741	0.256119	0.456433	0.943033	0.111391	0.91302	NA	86	16
v2_amp_N2	s__Blautia_hansenii	peak_amp_N2_corrected	0.282647	0.418604	0.49954	0.947256	0.137846	0.91302	NA	86	8
v2_amp_N2	s__Clostridium_aldenense	peak_amp_N2_corrected	-0.176048	0.303021	0.561257	0.957545	0.0969918	0.91302	NA	86	10
v2_amp_N2	s__Haemophilus_haemolyticus	peak_amp_N2_corrected	0.32804	0.562842	0.560009	0.957545	0.143937	0.91302	NA	86	4
v2_amp_N2	s__Streptococcus_vestibularis	peak_amp_N2_corrected	-0.211065	0.346445	0.542371	0.957545	0.116746	0.91302	NA	86	7
v2_amp_N2	s__Clostridium_citroniae	peak_amp_N2_corrected	0.213344	0.379301	0.573798	0.958331	0.130309	0.91302	NA	86	9
v2_amp_N2	s__Agathobaculum_butyriciproducens	peak_amp_N2_corrected	0.12197	0.242309	0.614706	0.962585	0.166374	0.91302	NA	86	27
v2_amp_N2	s__Blautia_obeum	peak_amp_N2_corrected	0.141905	0.297734	0.633637	0.968978	0.120438	0.91302	NA	86	15
v2_amp_N2	s__Atopobium_parvulum	peak_amp_N2_corrected	0.328021	0.585367	0.720535	0.970532	0.290632	0.91302	NA	86	8
v2_amp_N2	s__Blautia_producta	peak_amp_N2_corrected	0.631465	1.32894	0.728087	0.970532	0.273797	0.91302	NA	86	5
v2_amp_N2	s__Veillonella_tobetsuensis	peak_amp_N2_corrected	0.451877	0.935597	0.719889	0.970532	0.210223	0.91302	NA	86	10
v2_amp_N2	s__Clostridium_neonatale	peak_amp_N2_corrected	0.0737857	0.238566	0.757102	0.970532	0.238574	0.91302	NA	86	29
v2_amp_N2	s__Clostridium_perfringens	peak_amp_N2_corrected	-0.0803925	0.23403	0.731212	0.970532	0.2694	0.91302	NA	86	24
v2_amp_N2	s__Ruminococcus_torques	peak_amp_N2_corrected	-0.0854064	0.221359	0.699624	0.970532	0.110621	0.91302	NA	86	31
v2_amp_N2	s__Streptococcus_anginosus_group	peak_amp_N2_corrected	0.15759	0.433886	0.716451	0.970532	0.117095	0.91302	NA	86	6
v2_amp_N2	s__Lactobacillus_gasseri	peak_amp_N2_corrected	-0.130505	0.430822	0.761951	0.973025	0.278452	0.91302	NA	86	4
v2_amp_N2	s__Mesosutterella_multiformis	peak_amp_N2_corrected	0.212662	0.323671	0.775871	0.981473	0.27676	0.91302	NA	86	6
v2_amp_N2	s__Clostridium_sp_AM22_11AC	peak_amp_N2_corrected	0.217086	0.725387	0.873366	0.984321	0.153079	0.91302	NA	86	22
v2_amp_N2	s__Enterococcus_gallinarum	peak_amp_N2_corrected	0.294937	1.10475	0.86199	0.984321	0.303023	0.91302	NA	86	15
v2_amp_N2	s__Haemophilus_parainfluenzae	peak_amp_N2_corrected	0.205001	0.376868	0.797379	0.984321	0.265424	0.91302	NA	86	37
v2_amp_N2	s__Bifidobacterium_longum	peak_amp_N2_corrected	0.062694	0.383548	0.870158	0.984321	0.117323	0.91302	NA	86	80
v2_amp_N2	s__Fusicatenibacter_saccharivorans	peak_amp_N2_corrected	-0.0190277	0.236666	0.93592	0.984321	0.16343	0.91302	NA	86	28
v2_amp_N2	s__Fusobacterium_mortiferum	peak_amp_N2_corrected	-0.0314656	0.291636	0.91408	0.984321	0.162737	0.91302	NA	86	13
v2_amp_N2	s__Lactobacillus_johnsonii	peak_amp_N2_corrected	-0.0511165	0.450407	0.909642	0.984321	0.262116	0.91302	NA	86	4
v2_amp_N2	s__Sellimonas_intestinalis	peak_amp_N2_corrected	0.0363149	0.438643	0.934019	0.984321	0.163154	0.91302	NA	86	5
v2_amp_N2	s__Gordonibacter_pamelaeae	peak_amp_N2_corrected	0.112883	0.147165	0.952254	0.987807	0.120637	0.91302	NA	86	5
v2_amp_N2	s__Odoribacter_splanchnicus	peak_amp_N2_corrected	0.0153492	0.473029	0.974114	0.998394	0.171539	0.91302	NA	86	4
v2_amp_N2	s__Alistipes_inops	peak_amp_N2_corrected	0.0941875	0.711795	0.997748	1	0.173752	0.91302	NA	86	4
v2_amp_N2	s__Azospirillum_sp_CAG_260	peak_amp_N2_corrected	1.39219	NA	NA	NA	0.291705	0.91302	Fitting error (NA p-value returned from fitting procedure)	86	2
v2_amp_N2	s__Bacteroides_sp_CAG_530	peak_amp_N2_corrected	2.13338	NA	NA	NA	0.293571	0.91302	Fitting error (NA p-value returned from fitting procedure)	86	2
v2_amp_N2	s__Campylobacter_jejuni	peak_amp_N2_corrected	5.32074	NA	NA	NA	0.243267	0.91302	Fitting error (NA p-value returned from fitting procedure)	86	3
v2_amp_N2	s__Clostridium_sp_AF36_4	peak_amp_N2_corrected	0.880501	NA	NA	NA	0.204154	0.91302	Fitting error (NA p-value returned from fitting procedure)	86	2
v2_amp_N2	s__Enterococcus_italicus	peak_amp_N2_corrected	2.37926	NA	NA	NA	0.173367	0.91302	Fitting error (NA p-value returned from fitting procedure)	86	2
v2_amp_N2	s__Eubacterium_siraeum	peak_amp_N2_corrected	-2.6743	NA	NA	NA	0.279296	0.91302	Fitting error (NA p-value returned from fitting procedure)	86	2
v2_amp_N2	s__Eubacterium_sp_36_13	peak_amp_N2_corrected	-0.43187	NA	NA	NA	0.204154	0.91302	Fitting error (NA p-value returned from fitting procedure)	86	2
v2_amp_N2	s__Firmicutes_bacterium_CAG_424	peak_amp_N2_corrected	-4.7763	NA	NA	NA	0.218495	0.91302	Fitting error (NA p-value returned from fitting procedure)	86	2
v2_amp_N2	s__Neisseria_subflava	peak_amp_N2_corrected	0.357809	NA	NA	NA	0.252504	0.91302	Fitting error (NA p-value returned from fitting procedure)	86	3
v2_amp_N2	s__Peptostreptococcus_anaerobius	peak_amp_N2_corrected	10.2465	NA	NA	NA	0.214619	0.91302	Fitting error (NA p-value returned from fitting procedure)	86	3
v2_amp_N2	s__Prevotella_stercorea	peak_amp_N2_corrected	-14.8434	NA	NA	NA	0.192528	0.91302	Fitting error (NA p-value returned from fitting procedure)	86	3
v2_amp_N2	s__Roseburia_sp_CAG_309	peak_amp_N2_corrected	1.26666	NA	NA	NA	0.218495	0.91302	Fitting error (NA p-value returned from fitting procedure)	86	2
v2_amp_N2	s__Succinatimonas_sp_CAG_777	peak_amp_N2_corrected	-6.73009	NA	NA	NA	0.198905	0.91302	Fitting error (NA p-value returned from fitting procedure)	86	2
v2_amp_N2	s__Weissella_cibaria	peak_amp_N2_corrected	7.84584	NA	NA	NA	0.266254	0.91302	Fitting error (NA p-value returned from fitting procedure)	86	2
v2_amp_P1	s__Slackia_exigua	peak_amp_P1_corrected	-0.781606	0.956605	0.413893	0.934507	0.413893	0.91363	NA	86	2
v2_amp_P1	s__Slackia_exigua	peak_amp_P1_corrected	-157.882	NA	NA	NA	0.413893	0.91363	Fitting error (NA p-value returned from fitting procedure)	86	2
v2_amp_N1	s__Bacteroides_caccae	peak_amp_N1	-1.1554	0.950649	0.285863	0.912961	0.490009	0.915152	NA	86	12
v2_amp_N1	s__Firmicutes_bacterium_CAG_41	peak_amp_N1	-0.619453	0.490786	0.291269	0.912961	0.4977	0.915152	NA	86	20
v2_amp_N1	s__Veillonella_rogosae	peak_amp_N1	-0.751834	0.576193	0.290266	0.912961	0.496278	0.915152	NA	86	9
v2_amp_N1	s__Clostridium_butyricum	peak_amp_N1	-0.313412	0.297457	0.292049	0.912961	0.498805	0.915152	NA	86	12
v2_amp_N1	s__Bacteroides_caccae	peak_amp_N1	0.23687	0.320621	0.460038	0.934489	0.490009	0.915152	NA	86	12
v2_amp_N1	s__Prevotella_sp_CAG_279	peak_amp_N1	-0.386002	0.555575	0.487194	0.937279	0.487194	0.915152	NA	86	2
v2_amp_N1	s__Alistipes_putredinis	peak_amp_N1	-0.339221	0.494341	0.492581	0.938768	0.492581	0.915152	NA	86	3
v2_amp_N1	s__Clostridium_sp_CAG_242	peak_amp_N1	0.468487	0.692863	0.498938	0.938768	0.498938	0.915152	NA	86	2
v2_amp_N1	s__Clostridium_butyricum	peak_amp_N1	-0.371105	0.796643	0.715615	0.985826	0.498805	0.915152	NA	86	12
v2_amp_N1	s__Firmicutes_bacterium_CAG_41	peak_amp_N1	-0.0584783	0.249859	0.81495	0.99637	0.4977	0.915152	NA	86	20
v2_amp_N1	s__Veillonella_rogosae	peak_amp_N1	-0.0099783	0.336061	0.976313	0.99637	0.496278	0.915152	NA	86	9
v2_amp_N1	s__Alistipes_putredinis	peak_amp_N1	2.18345	NA	NA	NA	0.492581	0.915152	Fitting error (NA p-value returned from fitting procedure)	86	3
v2_amp_N1	s__Clostridium_sp_CAG_242	peak_amp_N1	4.14728	NA	NA	NA	0.498938	0.915152	Fitting error (NA p-value returned from fitting procedure)	86	2
v2_amp_N1	s__Prevotella_sp_CAG_279	peak_amp_N1	0.0913995	NA	NA	NA	0.487194	0.915152	Fitting error (NA p-value returned from fitting procedure)	86	2
v2_amp_N1	s__Lactococcus_lactis	peak_amp_N1	1.12015	1.09221	0.301085	0.912961	0.511518	0.917272	NA	86	14
v2_amp_N1	s__Erysipelatoclostridium_ramosum	peak_amp_N1	0.255524	0.247601	0.302071	0.912961	0.512895	0.917272	NA	86	66
v2_amp_N1	s__Haemophilus_haemolyticus	peak_amp_N1	0.58353	0.563119	0.300087	0.912961	0.510122	0.917272	NA	86	4
v2_amp_N1	s__Erysipelatoclostridium_ramosum	peak_amp_N1	0.129388	0.333184	0.573572	0.967453	0.512895	0.917272	NA	86	66
v2_amp_N1	s__Haemophilus_haemolyticus	peak_amp_N1	-0.156328	0.583871	0.907321	0.99637	0.510122	0.917272	NA	86	4
v2_amp_N1	s__Lactococcus_lactis	peak_amp_N1	0.0467501	0.291197	0.872452	0.99637	0.511518	0.917272	NA	86	14
v1_latency_N1	s__Acidaminococcus_fermentans	peak_latency_N1	3.15214	2.89075	0.346563	0.905091	0.57302	0.917561	NA	97	6
v1_latency_N1	s__Acidaminococcus_sp_CAG_542	peak_latency_N1	-2.01154	0.711085	0.0470743	0.905091	0.0919326	0.917561	NA	97	8
v1_latency_N1	s__Actinomyces_graevenitzii	peak_latency_N1	-3.12097	1.82318	0.14048	0.905091	0.261225	0.917561	NA	97	10
v1_latency_N1	s__Actinomyces_odontolyticus	peak_latency_N1	1.48089	1.21649	0.275408	0.905091	0.474967	0.917561	NA	97	7
v1_latency_N1	s__Actinomyces_sp_HMSC035G02	peak_latency_N1	0.810441	0.888276	0.359731	0.905091	0.57928	0.917561	NA	97	11
v1_latency_N1	s__Actinomyces_sp_HPA0247	peak_latency_N1	-1.29643	1.01065	0.264385	0.905091	0.458871	0.917561	NA	97	12
v1_latency_N1	s__Actinomyces_sp_ICM47	peak_latency_N1	-1.37302	0.98102	0.322939	0.905091	0.336037	0.917561	NA	97	5
v1_latency_N1	s__Actinomyces_sp_oral_taxon_181	peak_latency_N1	-1.34589	0.533677	0.0368134	0.905091	0.0722715	0.917561	NA	97	24
v1_latency_N1	s__Agathobaculum_butyriciproducens	peak_latency_N1	1.62436	1.22717	0.265001	0.905091	0.459776	0.917561	NA	97	6
v1_latency_N1	s__Alistipes_finegoldii	peak_latency_N1	-1.82045	0.00131382	0.0742072	0.905091	0.142908	0.917561	NA	97	4
v1_latency_N1	s__Allisonella_histaminiformans	peak_latency_N1	-0.875341	0.807053	0.355655	0.905091	0.281185	0.917561	NA	97	13
v1_latency_N1	s__Atopobium_parvulum	peak_latency_N1	-0.864809	0.593556	0.231513	0.905091	0.409428	0.917561	NA	97	14
v1_latency_N1	s__Bacteroides_dorei	peak_latency_N1	-2.47179	1.38017	0.135939	0.905091	0.253399	0.917561	NA	97	9
v1_latency_N1	s__Bacteroides_thetaiotaomicron	peak_latency_N1	-0.581817	0.529653	0.373779	0.905091	0.607848	0.917561	NA	97	32
v1_latency_N1	s__Bacteroides_vulgatus	peak_latency_N1	-0.703677	0.532622	0.273325	0.905091	0.471943	0.917561	NA	97	43
v1_latency_N1	s__Bifidobacterium_adolescentis	peak_latency_N1	-0.874162	0.7529	0.315919	0.905091	0.532034	0.917561	NA	97	21
v1_latency_N1	s__Bifidobacterium_breve	peak_latency_N1	0.374524	0.390455	0.312799	0.905091	0.527754	0.917561	NA	97	63
v1_latency_N1	s__Bifidobacterium_dentium	peak_latency_N1	-0.782187	0.734963	0.366951	0.905091	0.575406	0.917561	NA	97	16
v1_latency_N1	s__Bifidobacterium_kashiwanohense	peak_latency_N1	-0.896401	0.842542	0.354971	0.905091	0.583938	0.917561	NA	97	18
v1_latency_N1	s__Blautia_hansenii	peak_latency_N1	-1.63692	1.10685	0.2225	0.905091	0.362455	0.917561	NA	97	8
v1_latency_N1	s__Blautia_wexlerae	peak_latency_N1	1.15656	1.1299	0.304028	0.905091	0.515623	0.917561	NA	97	15
v1_latency_N1	s__Clostridium_butyricum	peak_latency_N1	4.57761	2.84689	0.244606	0.905091	0.42938	0.917561	NA	97	5
v1_latency_N1	s__Clostridium_citroniae	peak_latency_N1	2.46449	1.19304	0.170799	0.905091	0.312427	0.917561	NA	97	5
v1_latency_N1	s__Clostridium_clostridioforme	peak_latency_N1	-0.810192	0.306206	0.294176	0.905091	0.501813	0.917561	NA	97	4
v1_latency_N1	s__Clostridium_innocuum	peak_latency_N1	0.400089	0.336069	0.234641	0.905091	0.414225	0.917561	NA	97	42
v1_latency_N1	s__Clostridium_lavalense	peak_latency_N1	-4.78865	1.92732	0.0508538	0.905091	0.0991215	0.917561	NA	97	9
v1_latency_N1	s__Clostridium_perfringens	peak_latency_N1	1.54335	1.29374	0.244718	0.905091	0.429549	0.917561	NA	97	13
v1_latency_N1	s__Clostridium_sp_CAG_299	peak_latency_N1	2.47945	0.445733	0.120588	0.905091	0.226635	0.917561	NA	97	4
v1_latency_N1	s__Coprobacillus_cateniformis	peak_latency_N1	-12.1852	5.25639	0.2608	0.905091	0.453583	0.917561	NA	97	4
v1_latency_N1	s__Coprococcus_comes	peak_latency_N1	0.655443	0.717294	0.382429	0.905091	0.618027	0.917561	NA	97	7
v1_latency_N1	s__Corynebacterium_accolens	peak_latency_N1	-4.60815	1.16037	0.018347	0.905091	0.0363575	0.917561	NA	97	7
v1_latency_N1	s__Dorea_formicigenerans	peak_latency_N1	-0.526129	0.38566	0.311459	0.905091	0.525911	0.917561	NA	97	21
v1_latency_N1	s__Enterobacter_cloacae_complex	peak_latency_N1	0.550853	0.476231	0.242482	0.905091	0.426167	0.917561	NA	97	21
v1_latency_N1	s__Enterococcus_casseliflavus	peak_latency_N1	-6.07457	2.22304	0.226741	0.905091	0.192511	0.917561	NA	97	4
v1_latency_N1	s__Enterococcus_durans	peak_latency_N1	1.01972	0.976419	0.322326	0.905091	0.3589	0.917561	NA	97	8
v1_latency_N1	s__Enterococcus_faecalis	peak_latency_N1	0.767812	0.455992	0.101699	0.905091	0.193056	0.917561	NA	97	33
v1_latency_N1	s__Enterococcus_raffinosus	peak_latency_N1	3.79308	2.59259	0.274965	0.905091	0.474324	0.917561	NA	97	5
v1_latency_N1	s__Faecalibacterium_prausnitzii	peak_latency_N1	0.521659	0.376946	0.177037	0.905091	0.322732	0.917561	NA	97	27
v1_latency_N1	s__Fusicatenibacter_saccharivorans	peak_latency_N1	-0.835042	0.575592	0.23398	0.905091	0.413214	0.917561	NA	97	15
v1_latency_N1	s__Gemmiger_formicilis	peak_latency_N1	2.25195	0.248918	0.0876688	0.905091	0.167652	0.917561	NA	97	4
v1_latency_N1	s__Haemophilus_sp_HMSC71H05	peak_latency_N1	0.565015	0.515744	0.331681	0.905091	0.55335	0.917561	NA	97	6
v1_latency_N1	s__Hungatella_hathewayi	peak_latency_N1	0.53437	0.594023	0.347065	0.905091	0.505176	0.917561	NA	97	18
v1_latency_N1	s__Intestinibacter_bartlettii	peak_latency_N1	0.700312	0.588873	0.224946	0.905091	0.293687	0.917561	NA	97	28
v1_latency_N1	s__Klebsiella_michiganensis	peak_latency_N1	1.3297	0.608109	0.0438408	0.905091	0.0857596	0.917561	NA	97	19
v1_latency_N1	s__Klebsiella_oxytoca	peak_latency_N1	0.946406	0.775505	0.271715	0.905091	0.4696	0.917561	NA	97	7
v1_latency_N1	s__Klebsiella_pneumoniae	peak_latency_N1	-0.529607	0.373635	0.286334	0.905091	0.462565	0.917561	NA	97	53
v1_latency_N1	s__Kluyvera_ascorbata	peak_latency_N1	1.04156	0.754014	0.225866	0.905091	0.400717	0.917561	NA	97	7
v1_latency_N1	s__Lactobacillus_casei_group	peak_latency_N1	1.56924	1.16169	0.22186	0.905091	0.394498	0.917561	NA	97	8
v1_latency_N1	s__Lactobacillus_oris	peak_latency_N1	1.23946	1.00656	0.222872	0.905091	0.396071	0.917561	NA	97	16
v1_latency_N1	s__Lactobacillus_rhamnosus	peak_latency_N1	2.37919	1.53454	0.188173	0.905091	0.340937	0.917561	NA	97	7
v1_latency_N1	s__Lactobacillus_salivarius	peak_latency_N1	1.64861	1.10709	0.368426	0.905091	0.601114	0.917561	NA	97	4
v1_latency_N1	s__Lactobacillus_vaginalis	peak_latency_N1	0.645303	0.76599	0.380688	0.905091	0.616453	0.917561	NA	97	15
v1_latency_N1	s__Lactococcus_lactis	peak_latency_N1	0.690727	0.592591	0.238363	0.905091	0.419909	0.917561	NA	97	20
v1_latency_N1	s__Leuconostoc_lactis	peak_latency_N1	1.06681	0.653967	0.123775	0.905091	0.23223	0.917561	NA	97	14
v1_latency_N1	s__Megamonas_funiformis	peak_latency_N1	2.57316	1.17159	0.0616763	0.905091	0.119549	0.917561	NA	97	10
v1_latency_N1	s__Moraxella_osloensis	peak_latency_N1	4.0494	0.101787	0.0352707	0.905091	0.0692973	0.917561	NA	97	4
v1_latency_N1	s__Prevotella_sp_CAG_604	peak_latency_N1	3.83422	2.90727	0.311863	0.905091	0.526467	0.917561	NA	97	5
v1_latency_N1	s__Raoultella_planticola	peak_latency_N1	2.04854	0.692656	0.0259952	0.905091	0.0513146	0.917561	NA	97	9
v1_latency_N1	s__Roseburia_faecis	peak_latency_N1	2.29411	1.58018	0.275333	0.905091	0.474858	0.917561	NA	97	5
v1_latency_N1	s__Ruminococcus_gnavus	peak_latency_N1	-0.450574	0.342537	0.344037	0.905091	0.569713	0.917561	NA	97	82
v1_latency_N1	s__Ruminococcus_torques	peak_latency_N1	-0.75009	0.399619	0.150267	0.905091	0.277954	0.917561	NA	97	18
v1_latency_N1	s__Senegalimassilia_anaerobia	peak_latency_N1	-1.01932	0.539698	0.118685	0.905091	0.223284	0.917561	NA	97	20
v1_latency_N1	s__Staphylococcus_epidermidis	peak_latency_N1	0.810487	0.528239	0.362388	0.905091	0.379686	0.917561	NA	97	4
v1_latency_N1	s__Streptococcus_agalactiae	peak_latency_N1	-12.5559	4.2552	0.209313	0.905091	0.222759	0.917561	NA	97	4
v1_latency_N1	s__Streptococcus_anginosus_group	peak_latency_N1	4.31772	1.84827	0.142052	0.905091	0.263925	0.917561	NA	97	5
v1_latency_N1	s__Streptococcus_vestibularis	peak_latency_N1	0.509399	0.468109	0.280289	0.905091	0.482016	0.917561	NA	97	13
v1_latency_N1	s__Sutterella_sp_CAG_351	peak_latency_N1	1.59259	1.1403	0.286612	0.905091	0.491078	0.917561	NA	97	5
v1_latency_N1	s__Sutterella_sp_CAG_397	peak_latency_N1	1.11691	0.503882	0.0604151	0.905091	0.11718	0.917561	NA	97	11
v1_latency_N1	s__Sutterella_wadsworthensis	peak_latency_N1	-0.399186	0.297321	0.378996	0.905091	0.614354	0.917561	NA	97	16
v1_latency_N1	s__Varibaculum_cambriense	peak_latency_N1	-1.7449	1.33212	0.339752	0.905091	0.564073	0.917561	NA	97	5
v1_latency_N1	s__Veillonella_tobetsuensis	peak_latency_N1	1.37628	0.619378	0.0478687	0.905091	0.093446	0.917561	NA	97	14
v1_latency_N1	s__Acinetobacter_nosocomialis	peak_latency_N1	0.426653	0.488123	0.382081	0.905091	0.382081	0.917561	NA	97	3
v1_latency_N1	s__Actinomyces_sp_HMSC035G02	peak_latency_N1	-0.308527	0.331061	0.351371	0.905091	0.57928	0.917561	NA	97	11
v1_latency_N1	s__Actinomyces_sp_HPA0247	peak_latency_N1	-0.330256	0.320067	0.302149	0.905091	0.458871	0.917561	NA	97	12
v1_latency_N1	s__Actinomyces_sp_ICM47	peak_latency_N1	-0.690295	0.520965	0.185161	0.905091	0.336037	0.917561	NA	97	5
v1_latency_N1	s__Agathobaculum_butyriciproducens	peak_latency_N1	0.355144	0.390573	0.363196	0.905091	0.459776	0.917561	NA	97	6
v1_latency_N1	s__Allisonella_histaminiformans	peak_latency_N1	-0.467351	0.326383	0.15217	0.905091	0.281185	0.917561	NA	97	13
v1_latency_N1	s__Anaerostipes_hadrus	peak_latency_N1	-0.492418	0.371449	0.18495	0.905091	0.335694	0.917561	NA	97	11
v1_latency_N1	s__Bacteroides_fragilis	peak_latency_N1	0.339815	0.223428	0.128281	0.905091	0.240105	0.917561	NA	97	30
v1_latency_N1	s__Bacteroides_ovatus	peak_latency_N1	-0.479307	0.237074	0.0432006	0.905091	0.084535	0.917561	NA	97	32
v1_latency_N1	s__Bacteroides_plebeius	peak_latency_N1	0.632167	0.62069	0.308445	0.905091	0.308445	0.917561	NA	97	2
v1_latency_N1	s__Bacteroides_sp_CAG_530	peak_latency_N1	-0.637182	0.428027	0.13658	0.905091	0.254505	0.917561	NA	97	7
v1_latency_N1	s__Bacteroides_uniformis	peak_latency_N1	-0.297542	0.2217	0.179566	0.905091	0.326888	0.917561	NA	97	34
v1_latency_N1	s__Bacteroides_xylanisolvens	peak_latency_N1	-0.523609	0.333473	0.116376	0.905091	0.219208	0.917561	NA	97	13
v1_latency_N1	s__Bifidobacterium_breve	peak_latency_N1	0.197324	0.217304	0.363848	0.905091	0.527754	0.917561	NA	97	63
v1_latency_N1	s__Bifidobacterium_catenulatum	peak_latency_N1	0.691103	0.525153	0.188173	0.905091	0.188173	0.917561	NA	97	3
v1_latency_N1	s__Bifidobacterium_dentium	peak_latency_N1	0.249584	0.266162	0.348392	0.905091	0.575406	0.917561	NA	97	16
v1_latency_N1	s__Bilophila_wadsworthia	peak_latency_N1	-0.394045	0.333285	0.237084	0.905091	0.417959	0.917561	NA	97	12
v1_latency_N1	s__Blautia_hansenii	peak_latency_N1	-0.500579	0.391938	0.201536	0.905091	0.362455	0.917561	NA	97	8
v1_latency_N1	s__Blautia_sp_CAG_257	peak_latency_N1	-0.398322	0.443122	0.368706	0.905091	0.601468	0.917561	NA	97	7
v1_latency_N1	s__Catenibacterium_mitsuokai	peak_latency_N1	-0.463731	0.356853	0.193772	0.905091	0.349996	0.917561	NA	97	10
v1_latency_N1	s__Citrobacter_freundii	peak_latency_N1	0.334975	0.383747	0.382714	0.905091	0.618958	0.917561	NA	97	6
v1_latency_N1	s__Clostridiales_bacterium_KLE1615	peak_latency_N1	0.51379	0.575499	0.371979	0.905091	0.371979	0.917561	NA	97	2
v1_latency_N1	s__Clostridium_aldenense	peak_latency_N1	-0.542969	0.424334	0.200694	0.905091	0.36111	0.917561	NA	97	9
v1_latency_N1	s__Clostridium_bolteae	peak_latency_N1	-0.59542	0.279802	0.0333366	0.905091	0.0655618	0.917561	NA	97	21
v1_latency_N1	s__Clostridium_lavalense	peak_latency_N1	-0.689808	0.404614	0.088222	0.905091	0.0991215	0.917561	NA	97	9
v1_latency_N1	s__Clostridium_perfringens	peak_latency_N1	0.3087	0.285953	0.280343	0.905091	0.429549	0.917561	NA	97	13
v1_latency_N1	s__Clostridium_sp_7_2_43FAA	peak_latency_N1	0.678172	0.486426	0.163259	0.905091	0.163259	0.917561	NA	97	3
v1_latency_N1	s__Clostridium_sp_CAG_221	peak_latency_N1	0.407359	0.452937	0.368454	0.905091	0.601149	0.917561	NA	97	4
v1_latency_N1	s__Clostridium_sp_CAG_299	peak_latency_N1	-0.45556	0.532267	0.39206	0.905091	0.226635	0.917561	NA	97	4
v1_latency_N1	s__Coprococcus_comes	peak_latency_N1	-0.358397	0.40993	0.381961	0.905091	0.618027	0.917561	NA	97	7
v1_latency_N1	s__Dialister_invisus	peak_latency_N1	-0.593033	0.691187	0.390897	0.905091	0.390897	0.917561	NA	97	2
v1_latency_N1	s__Dialister_sp_CAG_486	peak_latency_N1	0.543872	0.265036	0.0401629	0.905091	0.0787128	0.917561	NA	97	18
v1_latency_N1	s__Eisenbergiella_tayi	peak_latency_N1	-0.845093	0.828716	0.307841	0.905091	0.307841	0.917561	NA	97	2
v1_latency_N1	s__Enterococcus_avium	peak_latency_N1	-0.266674	0.211977	0.208379	0.905091	0.373336	0.917561	NA	97	41
v1_latency_N1	s__Enterococcus_casseliflavus	peak_latency_N1	-0.953722	0.582204	0.101396	0.905091	0.192511	0.917561	NA	97	4
v1_latency_N1	s__Enterococcus_dispar	peak_latency_N1	-1.41396	0.761198	0.0632335	0.905091	0.0632335	0.917561	NA	97	3
v1_latency_N1	s__Enterococcus_durans	peak_latency_N1	0.439234	0.342213	0.199313	0.905091	0.3589	0.917561	NA	97	8
v1_latency_N1	s__Enterococcus_faecalis	peak_latency_N1	0.228269	0.216443	0.291591	0.905091	0.193056	0.917561	NA	97	33
v1_latency_N1	s__Enterococcus_hirae	peak_latency_N1	-0.556971	0.588362	0.343819	0.905091	0.343819	0.917561	NA	97	3
v1_latency_N1	s__Enterococcus_italicus	peak_latency_N1	0.978936	0.574026	0.0881225	0.905091	0.0881225	0.917561	NA	97	2
v1_latency_N1	s__Escherichia_coli	peak_latency_N1	-0.389251	0.314686	0.216106	0.905091	0.385509	0.917561	NA	97	87
v1_latency_N1	s__Escherichia_fergusonii	peak_latency_N1	-0.691578	0.692158	0.317716	0.905091	0.317716	0.917561	NA	97	2
v1_latency_N1	s__Eubacterium_hallii	peak_latency_N1	0.420813	0.443469	0.342665	0.905091	0.567911	0.917561	NA	97	4
v1_latency_N1	s__Eubacterium_sp_CAG_38	peak_latency_N1	-0.67371	0.583611	0.248344	0.905091	0.435013	0.917561	NA	97	4
v1_latency_N1	s__Faecalibacterium_prausnitzii	peak_latency_N1	-0.197873	0.235075	0.399932	0.905091	0.322732	0.917561	NA	97	27
v1_latency_N1	s__Flavonifractor_plautii	peak_latency_N1	-0.466319	0.221147	0.0349755	0.905091	0.0687278	0.917561	NA	97	45
v1_latency_N1	s__Gordonibacter_pamelaeae	peak_latency_N1	-0.692983	0.687948	0.313782	0.905091	0.313782	0.917561	NA	97	2
v1_latency_N1	s__Hungatella_hathewayi	peak_latency_N1	-0.284832	0.272871	0.296563	0.905091	0.505176	0.917561	NA	97	18
v1_latency_N1	s__Intestinibacter_bartlettii	peak_latency_N1	-0.332797	0.236614	0.159576	0.905091	0.293687	0.917561	NA	97	28
v1_latency_N1	s__Klebsiella_michiganensis	peak_latency_N1	0.316922	0.262027	0.22647	0.905091	0.0857596	0.917561	NA	97	19
v1_latency_N1	s__Klebsiella_pneumoniae	peak_latency_N1	0.23164	0.208642	0.266901	0.905091	0.462565	0.917561	NA	97	53
v1_latency_N1	s__Kluyvera_cryocrescens	peak_latency_N1	0.402879	0.407402	0.322713	0.905091	0.541282	0.917561	NA	97	5
v1_latency_N1	s__Kocuria_kristinae	peak_latency_N1	0.441485	0.515352	0.391629	0.905091	0.391629	0.917561	NA	97	3
v1_latency_N1	s__Lachnospiraceae_bacterium_OF09_33XD	peak_latency_N1	-0.618044	0.733086	0.399189	0.905091	0.399189	0.917561	NA	97	2
v1_latency_N1	s__Lactobacillus_equicursoris	peak_latency_N1	0.417249	0.487729	0.392278	0.905091	0.392278	0.917561	NA	97	3
v1_latency_N1	s__Lactobacillus_fermentum	peak_latency_N1	0.411075	0.297857	0.167554	0.905091	0.307034	0.917561	NA	97	12
v1_latency_N1	s__Lactobacillus_johnsonii	peak_latency_N1	-0.581176	0.670817	0.386287	0.905091	0.386287	0.917561	NA	97	2
v1_latency_N1	s__Lactobacillus_mucosae	peak_latency_N1	-0.58548	0.439058	0.182371	0.905091	0.331483	0.917561	NA	97	7
v1_latency_N1	s__Lactobacillus_rhamnosus	peak_latency_N1	0.466185	0.359402	0.194593	0.905091	0.340937	0.917561	NA	97	7
v1_latency_N1	s__Lawsonibacter_asaccharolyticus	peak_latency_N1	-0.668799	0.680076	0.325402	0.905091	0.325402	0.917561	NA	97	2
v1_latency_N1	s__Leuconostoc_lactis	peak_latency_N1	0.335653	0.278277	0.227746	0.905091	0.23223	0.917561	NA	97	14
v1_latency_N1	s__Megamonas_funiformis	peak_latency_N1	0.289908	0.316106	0.359079	0.905091	0.119549	0.917561	NA	97	10
v1_latency_N1	s__Megasphaera_micronuciformis	peak_latency_N1	-0.203902	0.22118	0.35659	0.905091	0.586024	0.917561	NA	97	33
v1_latency_N1	s__Mogibacterium_diversum	peak_latency_N1	-0.866893	0.642465	0.177233	0.905091	0.177233	0.917561	NA	97	3
v1_latency_N1	s__Morganella_morganii	peak_latency_N1	-0.478319	0.510146	0.348444	0.905091	0.575475	0.917561	NA	97	4
v1_latency_N1	s__Odoribacter_splanchnicus	peak_latency_N1	-0.646473	0.58939	0.272706	0.905091	0.471044	0.917561	NA	97	4
v1_latency_N1	s__Parabacteroides_goldsteinii	peak_latency_N1	-0.566785	0.64214	0.377425	0.905091	0.377425	0.917561	NA	97	3
v1_latency_N1	s__Parasutterella_excrementihominis	peak_latency_N1	-0.939892	0.672169	0.162024	0.905091	0.297796	0.917561	NA	97	4
v1_latency_N1	s__Phascolarctobacterium_faecium	peak_latency_N1	-1.36925	1.00225	0.171883	0.905091	0.171883	0.917561	NA	97	2
v1_latency_N1	s__Phascolarctobacterium_succinatutens	peak_latency_N1	-0.274816	0.30654	0.36998	0.905091	0.603074	0.917561	NA	97	13
v1_latency_N1	s__Prevotella_disiens	peak_latency_N1	-1.03009	0.771118	0.1816	0.905091	0.1816	0.917561	NA	97	2
v1_latency_N1	s__Prevotella_sp_885	peak_latency_N1	-0.614894	0.672043	0.360211	0.905091	0.360211	0.917561	NA	97	2
v1_latency_N1	s__Prevotella_sp_CAG_279	peak_latency_N1	-0.56479	0.543746	0.298944	0.905091	0.50852	0.917561	NA	97	4
v1_latency_N1	s__Proteus_mirabilis	peak_latency_N1	0.532841	0.380994	0.161947	0.905091	0.297667	0.917561	NA	97	6
v1_latency_N1	s__Raoultella_ornithinolytica	peak_latency_N1	0.521669	0.323826	0.107189	0.905091	0.202889	0.917561	NA	97	10
v1_latency_N1	s__Raoultella_planticola	peak_latency_N1	0.353211	0.33016	0.284701	0.905091	0.0513146	0.917561	NA	97	9
v1_latency_N1	s__Romboutsia_ilealis	peak_latency_N1	0.568133	0.549592	0.30126	0.905091	0.30126	0.917561	NA	97	2
v1_latency_N1	s__Roseburia_faecis	peak_latency_N1	0.346854	0.409723	0.397242	0.905091	0.474858	0.917561	NA	97	5
v1_latency_N1	s__Rothia_mucilaginosa	peak_latency_N1	-0.262482	0.23747	0.269019	0.905091	0.465666	0.917561	NA	97	26
v1_latency_N1	s__Ruminococcus_bromii	peak_latency_N1	0.554207	0.497383	0.265174	0.905091	0.265174	0.917561	NA	97	3
v1_latency_N1	s__Ruthenibacterium_lactatiformans	peak_latency_N1	-0.476937	0.354061	0.177964	0.905091	0.324257	0.917561	NA	97	11
v1_latency_N1	s__Slackia_isoflavoniconvertens	peak_latency_N1	-0.558965	0.331388	0.0916537	0.905091	0.174907	0.917561	NA	97	13
v1_latency_N1	s__Staphylococcus_epidermidis	peak_latency_N1	0.557864	0.447367	0.2124	0.905091	0.379686	0.917561	NA	97	4
v1_latency_N1	s__Staphylococcus_hominis	peak_latency_N1	0.711826	0.396007	0.0722551	0.905091	0.139289	0.917561	NA	97	7
v1_latency_N1	s__Streptococcus_agalactiae	peak_latency_N1	-1.08723	0.696239	0.118387	0.905091	0.222759	0.917561	NA	97	4
v1_latency_N1	s__Streptococcus_infantis	peak_latency_N1	-0.589569	0.609772	0.333609	0.905091	0.333609	0.917561	NA	97	3
v1_latency_N1	s__Streptococcus_lutetiensis	peak_latency_N1	-0.298229	0.259517	0.250487	0.905091	0.43823	0.917561	NA	97	21
v1_latency_N1	s__Streptococcus_oralis	peak_latency_N1	-0.717716	0.622497	0.248926	0.905091	0.248926	0.917561	NA	97	3
v1_latency_N1	s__Streptococcus_peroris	peak_latency_N1	-0.395032	0.307212	0.198492	0.905091	0.357585	0.917561	NA	97	14
v1_latency_N1	s__Streptococcus_thermophilus	peak_latency_N1	0.205951	0.228365	0.367135	0.905091	0.599481	0.917561	NA	97	26
v1_latency_N1	s__Sutterella_sp_CAG_397	peak_latency_N1	-0.290352	0.328478	0.376733	0.905091	0.11718	0.917561	NA	97	11
v1_latency_N1	s__Tyzzerella_nexilis	peak_latency_N1	-0.309107	0.27971	0.269117	0.905091	0.46581	0.917561	NA	97	18
v1_latency_N1	s__Veillonella_infantium	peak_latency_N1	-0.251075	0.275818	0.362669	0.905091	0.593809	0.917561	NA	97	17
v1_latency_N1	s__Veillonella_rogosae	peak_latency_N1	-0.286789	0.308319	0.352283	0.905091	0.580463	0.917561	NA	97	13
v1_latency_N1	s__Veillonella_tobetsuensis	peak_latency_N1	-0.495631	0.318201	0.119327	0.905091	0.093446	0.917561	NA	97	14
v1_latency_N1	s__Lactobacillus_casei_group	peak_latency_N1	0.284158	0.343264	0.407777	0.914138	0.394498	0.917561	NA	97	8
v1_latency_N1	s__Streptococcus_lutetiensis	peak_latency_N1	0.696558	0.907495	0.417478	0.914988	0.43823	0.917561	NA	97	21
v1_latency_N1	s__Alistipes_putredinis	peak_latency_N1	-0.455154	0.568563	0.423402	0.914988	0.423402	0.917561	NA	97	3
v1_latency_N1	s__Clostridium_butyricum	peak_latency_N1	-0.397392	0.483654	0.411279	0.914988	0.42938	0.917561	NA	97	5
v1_latency_N1	s__Kluyvera_ascorbata	peak_latency_N1	0.291512	0.360249	0.418402	0.914988	0.400717	0.917561	NA	97	7
v1_latency_N1	s__Proteus_mirabilis	peak_latency_N1	-0.748791	0.709861	0.426174	0.91542	0.297667	0.917561	NA	97	6
v1_latency_N1	s__Klebsiella_oxytoca	peak_latency_N1	0.287259	0.364475	0.430612	0.91542	0.4696	0.917561	NA	97	7
v1_latency_N1	s__Odoribacter_splanchnicus	peak_latency_N1	-5.56425	4.64753	0.447237	0.916134	0.471044	0.917561	NA	97	4
v1_latency_N1	s__Bifidobacterium_pseudolongum	peak_latency_N1	0.414325	0.566028	0.464176	0.916134	0.464176	0.917561	NA	97	2
v1_latency_N1	s__Prevotella_timonensis	peak_latency_N1	0.362051	0.490011	0.45999	0.916134	0.45999	0.917561	NA	97	3
v1_latency_N1	s__Streptococcus_pasteurianus	peak_latency_N1	-0.429471	0.560481	0.443525	0.916134	0.443525	0.917561	NA	97	3
v1_latency_N1	s__Bacteroides_fragilis	peak_latency_N1	0.362008	0.734541	0.570689	0.925733	0.240105	0.917561	NA	97	30
v1_latency_N1	s__Blautia_sp_CAG_257	peak_latency_N1	-1.05365	1.63354	0.582079	0.925733	0.601468	0.917561	NA	97	7
v1_latency_N1	s__Clostridium_aldenense	peak_latency_N1	-0.772335	1.2821	0.608008	0.925733	0.36111	0.917561	NA	97	9
v1_latency_N1	s__Clostridium_bolteae	peak_latency_N1	-0.486324	0.57385	0.503977	0.925733	0.0655618	0.917561	NA	97	21
v1_latency_N1	s__Eubacterium_sp_CAG_38	peak_latency_N1	-2.32092	2.40506	0.522281	0.925733	0.435013	0.917561	NA	97	4
v1_latency_N1	s__Flavonifractor_plautii	peak_latency_N1	0.195528	0.375406	0.53027	0.925733	0.0687278	0.917561	NA	97	45
v1_latency_N1	s__Kluyvera_cryocrescens	peak_latency_N1	-0.848285	1.18225	0.583008	0.925733	0.541282	0.917561	NA	97	5
v1_latency_N1	s__Lactobacillus_fermentum	peak_latency_N1	0.502731	0.855341	0.527316	0.925733	0.307034	0.917561	NA	97	12
v1_latency_N1	s__Prevotella_sp_CAG_279	peak_latency_N1	-7.36781	7.65597	0.515318	0.925733	0.50852	0.917561	NA	97	4
v1_latency_N1	s__Ruthenibacterium_lactatiformans	peak_latency_N1	1.36247	2.20548	0.534115	0.925733	0.324257	0.917561	NA	97	11
v1_latency_N1	s__Staphylococcus_hominis	peak_latency_N1	0.150691	0.344583	0.603227	0.925733	0.139289	0.917561	NA	97	7
v1_latency_N1	s__Alistipes_finegoldii	peak_latency_N1	-0.289001	0.522421	0.580129	0.925733	0.142908	0.917561	NA	97	4
v1_latency_N1	s__Anaeroglobus_geminatus	peak_latency_N1	-0.461115	0.66188	0.486007	0.925733	0.486007	0.917561	NA	97	2
v1_latency_N1	s__Atopobium_parvulum	peak_latency_N1	0.182702	0.278468	0.511761	0.925733	0.409428	0.917561	NA	97	14
v1_latency_N1	s__Bacteroides_nordii	peak_latency_N1	-0.418761	0.647642	0.517895	0.925733	0.517895	0.917561	NA	97	2
v1_latency_N1	s__Bacteroides_sp_D2	peak_latency_N1	-0.465552	0.691541	0.500813	0.925733	0.500813	0.917561	NA	97	2
v1_latency_N1	s__Bacteroides_vulgatus	peak_latency_N1	-0.142633	0.210463	0.497955	0.925733	0.471943	0.917561	NA	97	43
v1_latency_N1	s__Bifidobacterium_adolescentis	peak_latency_N1	-0.141734	0.249105	0.569374	0.925733	0.532034	0.917561	NA	97	21
v1_latency_N1	s__Clostridium_clostridioforme	peak_latency_N1	0.306532	0.469682	0.51399	0.925733	0.501813	0.917561	NA	97	4
v1_latency_N1	s__Clostridium_disporicum	peak_latency_N1	0.272598	0.502483	0.587473	0.925733	0.587473	0.917561	NA	97	3
v1_latency_N1	s__Coprobacter_secundus	peak_latency_N1	-0.360224	0.672194	0.592033	0.925733	0.592033	0.917561	NA	97	2
v1_latency_N1	s__Desulfovibrio_piger	peak_latency_N1	0.314914	0.591063	0.594177	0.925733	0.594177	0.917561	NA	97	2
v1_latency_N1	s__Leuconostoc_pseudomesenteroides	peak_latency_N1	0.325402	0.491217	0.507689	0.925733	0.507689	0.917561	NA	97	3
v1_latency_N1	s__Megasphaera_cerevisiae	peak_latency_N1	0.383624	0.57156	0.502101	0.925733	0.502101	0.917561	NA	97	2
v1_latency_N1	s__Moraxella_osloensis	peak_latency_N1	0.267926	0.454409	0.55545	0.925733	0.0692973	0.917561	NA	97	4
v1_latency_N1	s__Prevotella_sp_CAG_604	peak_latency_N1	-0.303692	0.459252	0.508437	0.925733	0.526467	0.917561	NA	97	5
v1_latency_N1	s__Prevotella_stercorea	peak_latency_N1	-0.341219	0.57754	0.554645	0.925733	0.554645	0.917561	NA	97	3
v1_latency_N1	s__Roseburia_inulinivorans	peak_latency_N1	-0.453464	0.671752	0.499646	0.925733	0.499646	0.917561	NA	97	2
v1_latency_N1	s__Senegalimassilia_anaerobia	peak_latency_N1	0.143871	0.250927	0.566401	0.925733	0.223284	0.917561	NA	97	20
v1_latency_N1	s__Streptococcus_anginosus_group	peak_latency_N1	-0.26885	0.44745	0.547941	0.925733	0.263925	0.917561	NA	97	5
v1_latency_N1	s__Lactobacillus_salivarius	peak_latency_N1	0.24638	0.483609	0.610429	0.925753	0.601114	0.917561	NA	97	4
v1_latency_N1	s__Turicibacter_sanguinis	peak_latency_N1	0.247556	0.496884	0.61833	0.929204	0.61833	0.917561	NA	97	3
v1_latency_N1	s__Megasphaera_micronuciformis	peak_latency_N1	-0.338616	0.518298	0.634267	0.929234	0.586024	0.917561	NA	97	33
v1_latency_N1	s__Streptococcus_thermophilus	peak_latency_N1	0.306409	0.773051	0.637653	0.929234	0.599481	0.917561	NA	97	26
v1_latency_N1	s__Gemmiger_formicilis	peak_latency_N1	-0.233932	0.501244	0.640712	0.930287	0.167652	0.917561	NA	97	4
v1_latency_N1	s__Bacteroides_uniformis	peak_latency_N1	-0.324016	0.535337	0.660915	0.933057	0.326888	0.917561	NA	97	34
v1_latency_N1	s__Lactobacillus_mucosae	peak_latency_N1	-0.781461	1.47184	0.657061	0.933057	0.331483	0.917561	NA	97	7
v1_latency_N1	s__Acidaminococcus_sp_CAG_542	peak_latency_N1	0.162471	0.361613	0.653219	0.933057	0.0919326	0.917561	NA	97	8
v1_latency_N1	s__Ruminococcus_gnavus	peak_latency_N1	0.129432	0.283242	0.647694	0.933057	0.569713	0.917561	NA	97	82
v1_latency_N1	s__Sutterella_wadsworthensis	peak_latency_N1	0.119635	0.267079	0.654199	0.933057	0.614354	0.917561	NA	97	16
v1_latency_N1	s__Bilophila_wadsworthia	peak_latency_N1	0.429783	1.13757	0.672654	0.938549	0.417959	0.917561	NA	97	12
v1_latency_N1	s__Clostridium_innocuum	peak_latency_N1	-0.085698	0.211023	0.684664	0.938875	0.414225	0.917561	NA	97	42
v1_latency_N1	s__Haemophilus_sp_HMSC71H05	peak_latency_N1	0.154204	0.392597	0.694483	0.941635	0.55335	0.917561	NA	97	6
v1_latency_N1	s__Sutterella_sp_CAG_351	peak_latency_N1	0.171098	0.427815	0.689205	0.941635	0.491078	0.917561	NA	97	5
v1_latency_N1	s__Eubacterium_hallii	peak_latency_N1	1.94203	4.39176	0.72623	0.955398	0.567911	0.917561	NA	97	4
v1_latency_N1	s__Lactococcus_lactis	peak_latency_N1	0.0803577	0.247041	0.744969	0.961111	0.419909	0.917561	NA	97	20
v1_latency_N1	s__Corynebacterium_accolens	peak_latency_N1	0.117827	0.369085	0.749545	0.96168	0.0363575	0.917561	NA	97	7
v1_latency_N1	s__Streptococcus_peroris	peak_latency_N1	-0.481208	1.28595	0.758585	0.964183	0.357585	0.917561	NA	97	14
v1_latency_N1	s__Enterococcus_raffinosus	peak_latency_N1	0.126995	0.417166	0.760805	0.965501	0.474324	0.917561	NA	97	5
v1_latency_N1	s__Citrobacter_freundii	peak_latency_N1	-0.328552	0.759891	0.764529	0.96872	0.618958	0.917561	NA	97	6
v1_latency_N1	s__Streptococcus_vestibularis	peak_latency_N1	0.0890157	0.298851	0.76581	0.968839	0.482016	0.917561	NA	97	13
v1_latency_N1	s__Lactobacillus_vaginalis	peak_latency_N1	-0.081867	0.279051	0.769234	0.970162	0.616453	0.917561	NA	97	15
v1_latency_N1	s__Bacteroides_sp_CAG_530	peak_latency_N1	-0.316633	0.778394	0.775903	0.972572	0.254505	0.917561	NA	97	7
v1_latency_N1	s__Clostridium_sp_CAG_221	peak_latency_N1	0.833932	2.9441	0.809904	0.986732	0.601149	0.917561	NA	97	4
v1_latency_N1	s__Lactobacillus_oris	peak_latency_N1	-0.0650398	0.271961	0.810988	0.986732	0.396071	0.917561	NA	97	16
v1_latency_N1	s__Veillonella_infantium	peak_latency_N1	0.0632935	0.557828	0.820693	0.992672	0.593809	0.917561	NA	97	17
v1_latency_N1	s__Anaerostipes_hadrus	peak_latency_N1	-0.351414	1.37505	0.845401	0.9947	0.335694	0.917561	NA	97	11
v1_latency_N1	s__Bacteroides_ovatus	peak_latency_N1	-0.166289	0.518934	0.866529	0.9947	0.084535	0.917561	NA	97	32
v1_latency_N1	s__Dialister_sp_CAG_486	peak_latency_N1	0.016256	0.537943	0.879376	0.9947	0.0787128	0.917561	NA	97	18
v1_latency_N1	s__Enterococcus_avium	peak_latency_N1	0.0205603	0.468849	0.85635	0.9947	0.373336	0.917561	NA	97	41
v1_latency_N1	s__Escherichia_coli	peak_latency_N1	-0.0256593	0.299803	0.895849	0.9947	0.385509	0.917561	NA	97	87
v1_latency_N1	s__Morganella_morganii	peak_latency_N1	0.266937	1.27796	0.836054	0.9947	0.575475	0.917561	NA	97	4
v1_latency_N1	s__Parasutterella_excrementihominis	peak_latency_N1	-0.0259603	0.0518274	0.86111	0.9947	0.297796	0.917561	NA	97	4
v1_latency_N1	s__Raoultella_ornithinolytica	peak_latency_N1	0.16751	1.04832	0.827748	0.9947	0.202889	0.917561	NA	97	10
v1_latency_N1	s__Rothia_mucilaginosa	peak_latency_N1	-0.193849	0.523216	0.829808	0.9947	0.465666	0.917561	NA	97	26
v1_latency_N1	s__Slackia_isoflavoniconvertens	peak_latency_N1	0.0293417	0.514243	0.857416	0.9947	0.174907	0.917561	NA	97	13
v1_latency_N1	s__Actinomyces_sp_oral_taxon_181	peak_latency_N1	0.0273142	0.236251	0.907958	0.9947	0.0722715	0.917561	NA	97	24
v1_latency_N1	s__Bacteroides_thetaiotaomicron	peak_latency_N1	0.0255814	0.215253	0.905399	0.9947	0.607848	0.917561	NA	97	32
v1_latency_N1	s__Bifidobacterium_kashiwanohense	peak_latency_N1	-0.0468497	0.26025	0.857138	0.9947	0.583938	0.917561	NA	97	18
v1_latency_N1	s__Clostridium_citroniae	peak_latency_N1	-0.0680878	0.460099	0.882354	0.9947	0.312427	0.917561	NA	97	5
v1_latency_N1	s__Dorea_formicigenerans	peak_latency_N1	0.0348767	0.252572	0.890172	0.9947	0.525911	0.917561	NA	97	21
v1_latency_N1	s__Fusicatenibacter_saccharivorans	peak_latency_N1	0.0488108	0.274174	0.858701	0.9947	0.413214	0.917561	NA	97	15
v1_latency_N1	s__Varibaculum_cambriense	peak_latency_N1	-0.0933974	0.432658	0.82909	0.9947	0.564073	0.917561	NA	97	5
v1_latency_N1	s__Phascolarctobacterium_succinatutens	peak_latency_N1	0.0119869	0.729263	0.913269	0.996647	0.603074	0.917561	NA	97	13
v1_latency_N1	s__Veillonella_rogosae	peak_latency_N1	-0.140592	0.606978	0.916683	0.996647	0.580463	0.917561	NA	97	13
v1_latency_N1	s__Actinomyces_graevenitzii	peak_latency_N1	0.030054	0.325215	0.92637	0.996647	0.261225	0.917561	NA	97	10
v1_latency_N1	s__Actinomyces_odontolyticus	peak_latency_N1	-0.038526	0.3831	0.919897	0.996647	0.474967	0.917561	NA	97	7
v1_latency_N1	s__Blautia_wexlerae	peak_latency_N1	-0.0228912	0.279467	0.934718	0.998337	0.515623	0.917561	NA	97	15
v1_latency_N1	s__Bacteroides_xylanisolvens	peak_latency_N1	-0.0321826	1.13555	0.972796	0.999709	0.219208	0.917561	NA	97	13
v1_latency_N1	s__Catenibacterium_mitsuokai	peak_latency_N1	-0.0303252	1.24296	0.974164	0.999709	0.349996	0.917561	NA	97	10
v1_latency_N1	s__Tyzzerella_nexilis	peak_latency_N1	-0.0533958	1.10051	0.986559	0.999709	0.46581	0.917561	NA	97	18
v1_latency_N1	s__Acidaminococcus_fermentans	peak_latency_N1	0.0179982	0.395175	0.963673	0.999709	0.57302	0.917561	NA	97	6
v1_latency_N1	s__Bacteroides_dorei	peak_latency_N1	-0.0156904	0.338792	0.963061	0.999709	0.253399	0.917561	NA	97	9
v1_latency_N1	s__Coprobacillus_cateniformis	peak_latency_N1	-0.0087098	0.465861	0.985084	0.999709	0.453583	0.917561	NA	97	4
v1_latency_N1	s__Enterobacter_cloacae_complex	peak_latency_N1	0.00287055	0.244132	0.990619	0.999709	0.426167	0.917561	NA	97	21
v1_latency_N1	s__Ruminococcus_torques	peak_latency_N1	-0.0114719	0.258116	0.96455	0.999709	0.277954	0.917561	NA	97	18
v1_latency_N1	s__Acinetobacter_nosocomialis	peak_latency_N1	1.60668	NA	NA	NA	0.382081	0.917561	Fitting error (NA p-value returned from fitting procedure)	97	3
v1_latency_N1	s__Alistipes_putredinis	peak_latency_N1	5.93872	NA	NA	NA	0.423402	0.917561	Fitting error (NA p-value returned from fitting procedure)	97	3
v1_latency_N1	s__Anaeroglobus_geminatus	peak_latency_N1	13.2794	NA	NA	NA	0.486007	0.917561	Fitting error (NA p-value returned from fitting procedure)	97	2
v1_latency_N1	s__Bacteroides_nordii	peak_latency_N1	NA	NA	NA	NA	0.517895	0.917561	Fitting error (NA p-value returned from fitting procedure)	97	2
v1_latency_N1	s__Bacteroides_plebeius	peak_latency_N1	-0.121898	NA	NA	NA	0.308445	0.917561	Fitting error (NA p-value returned from fitting procedure)	97	2
v1_latency_N1	s__Bacteroides_sp_D2	peak_latency_N1	2.45289	NA	NA	NA	0.500813	0.917561	Fitting error (NA p-value returned from fitting procedure)	97	2
v1_latency_N1	s__Bifidobacterium_catenulatum	peak_latency_N1	0.494076	NA	NA	NA	0.188173	0.917561	Fitting error (NA p-value returned from fitting procedure)	97	3
v1_latency_N1	s__Bifidobacterium_pseudolongum	peak_latency_N1	-1.13902	NA	NA	NA	0.464176	0.917561	Fitting error (NA p-value returned from fitting procedure)	97	2
v1_latency_N1	s__Clostridiales_bacterium_KLE1615	peak_latency_N1	1.12229	NA	NA	NA	0.371979	0.917561	Fitting error (NA p-value returned from fitting procedure)	97	2
v1_latency_N1	s__Clostridium_disporicum	peak_latency_N1	4.34407	NA	NA	NA	0.587473	0.917561	Fitting error (NA p-value returned from fitting procedure)	97	3
v1_latency_N1	s__Clostridium_sp_7_2_43FAA	peak_latency_N1	4.39805	NA	NA	NA	0.163259	0.917561	Fitting error (NA p-value returned from fitting procedure)	97	3
v1_latency_N1	s__Coprobacter_secundus	peak_latency_N1	2.48275	NA	NA	NA	0.592033	0.917561	Fitting error (NA p-value returned from fitting procedure)	97	2
v1_latency_N1	s__Desulfovibrio_piger	peak_latency_N1	-3.38627	NA	NA	NA	0.594177	0.917561	Fitting error (NA p-value returned from fitting procedure)	97	2
v1_latency_N1	s__Dialister_invisus	peak_latency_N1	NA	NA	NA	NA	0.390897	0.917561	Fitting error (NA p-value returned from fitting procedure)	97	2
v1_latency_N1	s__Eisenbergiella_tayi	peak_latency_N1	0.408811	NA	NA	NA	0.307841	0.917561	Fitting error (NA p-value returned from fitting procedure)	97	2
v1_latency_N1	s__Enterococcus_dispar	peak_latency_N1	-2.65509	NA	NA	NA	0.0632335	0.917561	Fitting error (NA p-value returned from fitting procedure)	97	3
v1_latency_N1	s__Enterococcus_hirae	peak_latency_N1	-4.00875	NA	NA	NA	0.343819	0.917561	Fitting error (NA p-value returned from fitting procedure)	97	3
v1_latency_N1	s__Enterococcus_italicus	peak_latency_N1	-0.603199	NA	NA	NA	0.0881225	0.917561	Fitting error (NA p-value returned from fitting procedure)	97	2
v1_latency_N1	s__Escherichia_fergusonii	peak_latency_N1	-9.59491	NA	NA	NA	0.317716	0.917561	Fitting error (NA p-value returned from fitting procedure)	97	2
v1_latency_N1	s__Gordonibacter_pamelaeae	peak_latency_N1	3.77811	NA	NA	NA	0.313782	0.917561	Fitting error (NA p-value returned from fitting procedure)	97	2
v1_latency_N1	s__Kocuria_kristinae	peak_latency_N1	1.54547	NA	NA	NA	0.391629	0.917561	Fitting error (NA p-value returned from fitting procedure)	97	3
v1_latency_N1	s__Lachnospiraceae_bacterium_OF09_33XD	peak_latency_N1	-3.66119	NA	NA	NA	0.399189	0.917561	Fitting error (NA p-value returned from fitting procedure)	97	2
v1_latency_N1	s__Lactobacillus_equicursoris	peak_latency_N1	-13.9114	NA	NA	NA	0.392278	0.917561	Fitting error (NA p-value returned from fitting procedure)	97	3
v1_latency_N1	s__Lactobacillus_johnsonii	peak_latency_N1	0.302454	NA	NA	NA	0.386287	0.917561	Fitting error (NA p-value returned from fitting procedure)	97	2
v1_latency_N1	s__Lawsonibacter_asaccharolyticus	peak_latency_N1	-4.76445	NA	NA	NA	0.325402	0.917561	Fitting error (NA p-value returned from fitting procedure)	97	2
v1_latency_N1	s__Leuconostoc_pseudomesenteroides	peak_latency_N1	2.40648	NA	NA	NA	0.507689	0.917561	Fitting error (NA p-value returned from fitting procedure)	97	3
v1_latency_N1	s__Megasphaera_cerevisiae	peak_latency_N1	2.00222	NA	NA	NA	0.502101	0.917561	Fitting error (NA p-value returned from fitting procedure)	97	2
v1_latency_N1	s__Mogibacterium_diversum	peak_latency_N1	-2.38007	NA	NA	NA	0.177233	0.917561	Fitting error (NA p-value returned from fitting procedure)	97	3
v1_latency_N1	s__Parabacteroides_goldsteinii	peak_latency_N1	-10.8553	NA	NA	NA	0.377425	0.917561	Fitting error (NA p-value returned from fitting procedure)	97	3
v1_latency_N1	s__Phascolarctobacterium_faecium	peak_latency_N1	-13.0806	NA	NA	NA	0.171883	0.917561	Fitting error (NA p-value returned from fitting procedure)	97	2
v1_latency_N1	s__Prevotella_disiens	peak_latency_N1	-7.98745	NA	NA	NA	0.1816	0.917561	Fitting error (NA p-value returned from fitting procedure)	97	2
v1_latency_N1	s__Prevotella_sp_885	peak_latency_N1	NA	NA	NA	NA	0.360211	0.917561	Fitting error (NA p-value returned from fitting procedure)	97	2
v1_latency_N1	s__Prevotella_stercorea	peak_latency_N1	-5.25357	NA	NA	NA	0.554645	0.917561	Fitting error (NA p-value returned from fitting procedure)	97	3
v1_latency_N1	s__Prevotella_timonensis	peak_latency_N1	-42.4703	NA	NA	NA	0.45999	0.917561	Fitting error (NA p-value returned from fitting procedure)	97	3
v1_latency_N1	s__Romboutsia_ilealis	peak_latency_N1	-0.793686	NA	NA	NA	0.30126	0.917561	Fitting error (NA p-value returned from fitting procedure)	97	2
v1_latency_N1	s__Roseburia_inulinivorans	peak_latency_N1	-1.59054	NA	NA	NA	0.499646	0.917561	Fitting error (NA p-value returned from fitting procedure)	97	2
v1_latency_N1	s__Ruminococcus_bromii	peak_latency_N1	-2.7931	NA	NA	NA	0.265174	0.917561	Fitting error (NA p-value returned from fitting procedure)	97	3
v1_latency_N1	s__Streptococcus_infantis	peak_latency_N1	-2.80667	NA	NA	NA	0.333609	0.917561	Fitting error (NA p-value returned from fitting procedure)	97	3
v1_latency_N1	s__Streptococcus_oralis	peak_latency_N1	-0.920452	NA	NA	NA	0.248926	0.917561	Fitting error (NA p-value returned from fitting procedure)	97	3
v1_latency_N1	s__Streptococcus_pasteurianus	peak_latency_N1	2.40941	NA	NA	NA	0.443525	0.917561	Fitting error (NA p-value returned from fitting procedure)	97	3
v1_latency_N1	s__Turicibacter_sanguinis	peak_latency_N1	4.58671	NA	NA	NA	0.61833	0.917561	Fitting error (NA p-value returned from fitting procedure)	97	3
v1_amp_P1	s__Actinomyces_sp_HMSC035G02	peak_amp_P1_corrected	-0.839897	0.520151	0.133471	0.895416	0.249128	0.917612	NA	97	11
v1_amp_P1	s__Allisonella_histaminiformans	peak_amp_P1_corrected	-0.827091	0.479068	0.108396	0.895416	0.205042	0.917612	NA	97	13
v1_amp_P1	s__Anaerococcus_vaginalis	peak_amp_P1_corrected	1.82859	0.533268	0.104066	0.895416	0.197302	0.917612	NA	97	5
v1_amp_P1	s__Bacteroides_vulgatus	peak_amp_P1_corrected	0.94669	0.455192	0.128934	0.895416	0.241245	0.917612	NA	97	43
v1_amp_P1	s__Bacteroides_xylanisolvens	peak_amp_P1_corrected	-1.49016	1.06649	0.169281	0.895416	0.309906	0.917612	NA	97	13
v1_amp_P1	s__Blautia_hansenii	peak_amp_P1_corrected	2.68903	1.27955	0.10768	0.895416	0.203764	0.917612	NA	97	8
v1_amp_P1	s__Blautia_sp	peak_amp_P1_corrected	2.60684	1.08179	0.156289	0.895416	0.288152	0.917612	NA	97	5
v1_amp_P1	s__Clostridium_bolteae	peak_amp_P1_corrected	-0.684778	0.456065	0.135463	0.895416	0.252577	0.917612	NA	97	21
v1_amp_P1	s__Clostridium_sp_AM22_11AC	peak_amp_P1_corrected	4.21614	1.37255	0.0999739	0.895416	0.189953	0.917612	NA	97	5
v1_amp_P1	s__Clostridium_sp_CAG_221	peak_amp_P1_corrected	11.0921	3.27793	0.185702	0.895416	0.336919	0.917612	NA	97	4
v1_amp_P1	s__Coprobacillus_cateniformis	peak_amp_P1_corrected	-5.84165	0.991761	0.108194	0.895416	0.204683	0.917612	NA	97	4
v1_amp_P1	s__Dorea_longicatena	peak_amp_P1_corrected	2.02324	1.0327	0.109954	0.895416	0.207818	0.917612	NA	97	12
v1_amp_P1	s__Enterococcus_faecalis	peak_amp_P1_corrected	1.00027	0.556894	0.168011	0.895416	0.307795	0.917612	NA	97	33
v1_amp_P1	s__Finegoldia_magna	peak_amp_P1_corrected	1.666	0.591688	0.0985237	0.895416	0.187341	0.917612	NA	97	6
v1_amp_P1	s__Klebsiella_michiganensis	peak_amp_P1_corrected	-1.51983	0.99216	0.126231	0.895416	0.236529	0.917612	NA	97	19
v1_amp_P1	s__Kluyvera_cryocrescens	peak_amp_P1_corrected	10.9925	4.71309	0.148062	0.895416	0.274202	0.917612	NA	97	5
v1_amp_P1	s__Lactobacillus_oris	peak_amp_P1_corrected	1.59257	0.89068	0.139498	0.895416	0.259537	0.917612	NA	97	16
v1_amp_P1	s__Lactobacillus_paragasseri	peak_amp_P1_corrected	2.23711	1.17201	0.139338	0.895416	0.259261	0.917612	NA	97	8
v1_amp_P1	s__Prevotella_bivia	peak_amp_P1_corrected	-1.03775	0.60314	0.172193	0.895416	0.314735	0.917612	NA	97	6
v1_amp_P1	s__Streptococcus_agalactiae	peak_amp_P1_corrected	2.63408	0.692495	0.183091	0.895416	0.33266	0.917612	NA	97	4
v1_amp_P1	s__Sutterella_sp_CAG_351	peak_amp_P1_corrected	7.83086	3.79555	0.180332	0.895416	0.328145	0.917612	NA	97	5
v1_amp_P1	s__Sutterella_sp_CAG_397	peak_amp_P1_corrected	-1.06875	0.684667	0.139408	0.895416	0.259381	0.917612	NA	97	11
v1_amp_P1	s__Veillonella_sp_T11011_6	peak_amp_P1_corrected	-0.520437	0.357584	0.172458	0.895416	0.315174	0.917612	NA	97	12
v1_amp_P1	s__Acidaminococcus_fermentans	peak_amp_P1_corrected	0.491301	0.355196	0.166609	0.895416	0.305459	0.917612	NA	97	6
v1_amp_P1	s__Clostridium_sp_AM22_11AC	peak_amp_P1_corrected	0.576576	0.389127	0.138415	0.895416	0.189953	0.917612	NA	97	5
v1_amp_P1	s__Enterococcus_avium	peak_amp_P1_corrected	0.336559	0.214242	0.116199	0.895416	0.218896	0.917612	NA	97	41
v1_amp_P1	s__Eubacterium_rectale	peak_amp_P1_corrected	0.431067	0.324709	0.184327	0.895416	0.334678	0.917612	NA	97	8
v1_amp_P1	s__Flavonifractor_plautii	peak_amp_P1_corrected	0.375205	0.221189	0.089827	0.895416	0.171585	0.917612	NA	97	45
v1_amp_P1	s__Fusicatenibacter_saccharivorans	peak_amp_P1_corrected	-0.508866	0.336156	0.130082	0.895416	0.243242	0.917612	NA	97	15
v1_amp_P1	s__Hungatella_hathewayi	peak_amp_P1_corrected	0.381701	0.252669	0.130872	0.895416	0.244616	0.917612	NA	97	18
v1_amp_P1	s__Klebsiella_variicola	peak_amp_P1_corrected	0.365403	0.215839	0.0904662	0.895416	0.172748	0.917612	NA	97	48
v1_amp_P1	s__Kluyvera_ascorbata	peak_amp_P1_corrected	0.52157	0.33874	0.123625	0.895416	0.231966	0.917612	NA	97	7
v1_amp_P1	s__Lactobacillus_ruminis	peak_amp_P1_corrected	0.393165	0.275264	0.153201	0.895416	0.282931	0.917612	NA	97	13
v1_amp_P1	s__Phascolarctobacterium_succinatutens	peak_amp_P1_corrected	0.366343	0.273309	0.180115	0.895416	0.327788	0.917612	NA	97	13
v1_amp_P1	s__Prevotella_timonensis	peak_amp_P1_corrected	-1.14669	0.838349	0.171376	0.895416	0.171376	0.917612	NA	97	3
v1_amp_P1	s__Ruthenibacterium_lactatiformans	peak_amp_P1_corrected	0.456822	0.300807	0.12885	0.895416	0.241097	0.917612	NA	97	11
v1_amp_P1	s__Streptococcus_salivarius	peak_amp_P1_corrected	0.403064	0.305236	0.186668	0.895416	0.338491	0.917612	NA	97	80
v1_amp_P1	s__Tyzzerella_nexilis	peak_amp_P1_corrected	0.351327	0.261386	0.178917	0.895416	0.325823	0.917612	NA	97	18
v1_amp_P1	s__Veillonella_infantium	peak_amp_P1_corrected	-0.534114	0.325252	0.100558	0.895416	0.191003	0.917612	NA	97	17
v1_amp_P1	s__Bifidobacterium_longum	peak_amp_P1_corrected	0.642217	0.3143	0.216588	0.896419	0.386266	0.917612	NA	97	83
v1_amp_P1	s__Holdemanella_biformis	peak_amp_P1_corrected	-0.631554	0.510215	0.203594	0.896419	0.365738	0.917612	NA	97	16
v1_amp_P1	s__Rothia_mucilaginosa	peak_amp_P1_corrected	-0.614099	0.549104	0.229598	0.896419	0.40648	0.917612	NA	97	26
v1_amp_P1	s__Veillonella_dispar	peak_amp_P1_corrected	-0.492834	0.425634	0.215198	0.896419	0.384086	0.917612	NA	97	45
v1_amp_P1	s__Bacteroides_thetaiotaomicron	peak_amp_P1_corrected	0.266893	0.216733	0.218159	0.896419	0.388724	0.917612	NA	97	32
v1_amp_P1	s__Butyricicoccus_pullicaecorum	peak_amp_P1_corrected	-1.43861	1.12816	0.202243	0.896419	0.202243	0.917612	NA	97	2
v1_amp_P1	s__Enterococcus_raffinosus	peak_amp_P1_corrected	0.471792	0.380724	0.215273	0.896419	0.384203	0.917612	NA	97	5
v1_amp_P1	s__Gordonibacter_pamelaeae	peak_amp_P1_corrected	-1.07702	0.887155	0.224743	0.896419	0.224743	0.917612	NA	97	2
v1_amp_P1	s__Intestinibacter_bartlettii	peak_amp_P1_corrected	0.291921	0.224589	0.19367	0.896419	0.349832	0.917612	NA	97	28
v1_amp_P1	s__Kocuria_kristinae	peak_amp_P1_corrected	-1.17359	0.950695	0.217035	0.896419	0.217035	0.917612	NA	97	3
v1_amp_P1	s__Megasphaera_elsdenii	peak_amp_P1_corrected	-0.295441	0.242738	0.22356	0.896419	0.397141	0.917612	NA	97	28
v1_amp_P1	s__Prevotella_sp_CAG_279	peak_amp_P1_corrected	0.511935	0.416049	0.218522	0.896419	0.389292	0.917612	NA	97	4
v1_amp_P1	s__Weissella_confusa	peak_amp_P1_corrected	0.438134	0.348176	0.208258	0.896419	0.373144	0.917612	NA	97	7
v1_amp_P1	s__Bacteroides_thetaiotaomicron	peak_amp_P1_corrected	-0.458459	0.411933	0.231793	0.898517	0.388724	0.917612	NA	97	32
v1_amp_P1	s__Clostridium_butyricum	peak_amp_P1_corrected	-5.7152	3.46884	0.234539	0.898517	0.41407	0.917612	NA	97	5
v1_amp_P1	s__Mesosutterella_multiformis	peak_amp_P1_corrected	-1.92201	0.742946	0.233104	0.898517	0.411871	0.917612	NA	97	4
v1_amp_P1	s__Gemmiger_formicilis	peak_amp_P1_corrected	-8.89131	3.74498	0.250908	0.904886	0.438862	0.917612	NA	97	4
v1_amp_P1	s__Actinomyces_odontolyticus	peak_amp_P1_corrected	-0.571785	0.496497	0.249469	0.904886	0.436704	0.917612	NA	97	7
v1_amp_P1	s__Bacteroides_dorei	peak_amp_P1_corrected	-0.461872	0.399687	0.247851	0.904886	0.434271	0.917612	NA	97	9
v1_amp_P1	s__Bacteroides_ovatus	peak_amp_P1_corrected	0.248848	0.219394	0.25669	0.904886	0.447491	0.917612	NA	97	32
v1_amp_P1	s__Clostridium_sp_CAG_299	peak_amp_P1_corrected	0.474367	0.421643	0.26057	0.904886	0.453243	0.917612	NA	97	4
v1_amp_P1	s__Eubacterium_hallii	peak_amp_P1_corrected	-0.73426	0.623384	0.238852	0.904886	0.420653	0.917612	NA	97	4
v1_amp_P1	s__Fusobacterium_mortiferum	peak_amp_P1_corrected	-0.766394	0.673449	0.255115	0.904886	0.445146	0.917612	NA	97	4
v1_amp_P1	s__Lactobacillus_oris	peak_amp_P1_corrected	0.293389	0.256826	0.253302	0.904886	0.259537	0.917612	NA	97	16
v1_amp_P1	s__Lactococcus_lactis	peak_amp_P1_corrected	0.273627	0.243229	0.260598	0.904886	0.453285	0.917612	NA	97	20
v1_amp_P1	s__Megasphaera_micronuciformis	peak_amp_P1_corrected	0.25893	0.220192	0.239623	0.904886	0.421827	0.917612	NA	97	33
v1_amp_P1	s__Staphylococcus_aureus	peak_amp_P1_corrected	-0.383581	0.334387	0.251333	0.904886	0.439498	0.917612	NA	97	13
v1_amp_P1	s__Enterococcus_durans	peak_amp_P1_corrected	-1.32223	1.1301	0.263854	0.905318	0.458089	0.917612	NA	97	8
v1_amp_P1	s__Megasphaera_elsdenii	peak_amp_P1_corrected	0.76377	0.530612	0.29532	0.933113	0.397141	0.917612	NA	97	28
v1_amp_P1	s__Ruthenibacterium_lactatiformans	peak_amp_P1_corrected	-0.893429	0.899428	0.30331	0.933113	0.241097	0.917612	NA	97	11
v1_amp_P1	s__Anaeroglobus_geminatus	peak_amp_P1_corrected	-0.831085	0.846367	0.326128	0.933113	0.326128	0.917612	NA	97	2
v1_amp_P1	s__Blautia_sp	peak_amp_P1_corrected	-0.542061	0.574271	0.345215	0.933113	0.288152	0.917612	NA	97	5
v1_amp_P1	s__Clostridiales_bacterium_1_7_47FAA	peak_amp_P1_corrected	0.503835	0.51875	0.331425	0.933113	0.331425	0.917612	NA	97	2
v1_amp_P1	s__Dialister_invisus	peak_amp_P1_corrected	-0.704412	0.759541	0.35371	0.933113	0.35371	0.917612	NA	97	2
v1_amp_P1	s__Dorea_longicatena	peak_amp_P1_corrected	-0.35982	0.347093	0.29989	0.933113	0.207818	0.917612	NA	97	12
v1_amp_P1	s__Prevotella_stercorea	peak_amp_P1_corrected	-0.752819	0.750965	0.316118	0.933113	0.316118	0.917612	NA	97	3
v1_amp_P1	s__Streptococcus_oralis	peak_amp_P1_corrected	-0.706331	0.705171	0.316515	0.933113	0.316515	0.917612	NA	97	3
v1_amp_P1	s__Clostridium_bolteae	peak_amp_P1_corrected	0.221192	0.240189	0.357099	0.933536	0.252577	0.917612	NA	97	21
v1_amp_P1	s__Bacteroides_xylanisolvens	peak_amp_P1_corrected	-0.298831	0.336681	0.374766	0.953488	0.309906	0.917612	NA	97	13
v1_amp_P1	s__Acidaminococcus_fermentans	peak_amp_P1_corrected	-0.379168	0.897605	0.619658	0.967809	0.305459	0.917612	NA	97	6
v1_amp_P1	s__Bacteroides_dorei	peak_amp_P1_corrected	1.15642	1.47073	0.517827	0.967809	0.434271	0.917612	NA	97	9
v1_amp_P1	s__Bacteroides_ovatus	peak_amp_P1_corrected	-0.116939	0.498972	0.656961	0.967809	0.447491	0.917612	NA	97	32
v1_amp_P1	s__Enterococcus_avium	peak_amp_P1_corrected	-0.205522	0.388998	0.470062	0.967809	0.218896	0.917612	NA	97	41
v1_amp_P1	s__Enterococcus_raffinosus	peak_amp_P1_corrected	-1.10485	1.35945	0.46435	0.967809	0.384203	0.917612	NA	97	5
v1_amp_P1	s__Flavonifractor_plautii	peak_amp_P1_corrected	-0.160548	0.367977	0.515126	0.967809	0.171585	0.917612	NA	97	45
v1_amp_P1	s__Fusicatenibacter_saccharivorans	peak_amp_P1_corrected	0.995381	1.09813	0.458319	0.967809	0.243242	0.917612	NA	97	15
v1_amp_P1	s__Intestinibacter_bartlettii	peak_amp_P1_corrected	0.567324	0.731493	0.578838	0.967809	0.349832	0.917612	NA	97	28
v1_amp_P1	s__Lactobacillus_ruminis	peak_amp_P1_corrected	0.659909	0.793754	0.540269	0.967809	0.282931	0.917612	NA	97	13
v1_amp_P1	s__Staphylococcus_aureus	peak_amp_P1_corrected	0.773179	0.754089	0.439372	0.967809	0.439498	0.917612	NA	97	13
v1_amp_P1	s__Streptococcus_salivarius	peak_amp_P1_corrected	-0.145638	0.340341	0.51381	0.967809	0.338491	0.917612	NA	97	80
v1_amp_P1	s__Tyzzerella_nexilis	peak_amp_P1_corrected	0.670981	0.792738	0.527603	0.967809	0.325823	0.917612	NA	97	18
v1_amp_P1	s__Veillonella_infantium	peak_amp_P1_corrected	-0.23266	0.799522	0.668467	0.967809	0.191003	0.917612	NA	97	17
v1_amp_P1	s__Allisonella_histaminiformans	peak_amp_P1_corrected	0.14626	0.289401	0.613285	0.967809	0.205042	0.917612	NA	97	13
v1_amp_P1	s__Anaerococcus_vaginalis	peak_amp_P1_corrected	-0.197604	0.454816	0.663947	0.967809	0.197302	0.917612	NA	97	5
v1_amp_P1	s__Bacteroides_plebeius	peak_amp_P1_corrected	-0.554243	0.7092	0.434506	0.967809	0.434506	0.917612	NA	97	2
v1_amp_P1	s__Bifidobacterium_longum	peak_amp_P1_corrected	0.188383	0.301543	0.532148	0.967809	0.386266	0.917612	NA	97	83
v1_amp_P1	s__Blautia_hansenii	peak_amp_P1_corrected	0.151086	0.338188	0.655055	0.967809	0.203764	0.917612	NA	97	8
v1_amp_P1	s__Clostridiales_bacterium_KLE1615	peak_amp_P1_corrected	-0.558382	0.727473	0.442747	0.967809	0.442747	0.917612	NA	97	2
v1_amp_P1	s__Clostridium_sp_CAG_221	peak_amp_P1_corrected	-0.416278	0.608918	0.494205	0.967809	0.336919	0.917612	NA	97	4
v1_amp_P1	s__Coprobacillus_cateniformis	peak_amp_P1_corrected	0.255437	0.434826	0.556904	0.967809	0.204683	0.917612	NA	97	4
v1_amp_P1	s__Coprobacter_secundus	peak_amp_P1_corrected	0.391753	0.540643	0.468694	0.967809	0.468694	0.917612	NA	97	2
v1_amp_P1	s__Finegoldia_magna	peak_amp_P1_corrected	-0.181099	0.431544	0.674738	0.967809	0.187341	0.917612	NA	97	6
v1_amp_P1	s__Kluyvera_cryocrescens	peak_amp_P1_corrected	-0.209056	0.479874	0.663093	0.967809	0.274202	0.917612	NA	97	5
v1_amp_P1	s__Lactobacillus_paragasseri	peak_amp_P1_corrected	0.266728	0.329281	0.417922	0.967809	0.259261	0.917612	NA	97	8
v1_amp_P1	s__Mesosutterella_multiformis	peak_amp_P1_corrected	-0.316165	0.596467	0.596069	0.967809	0.411871	0.917612	NA	97	4
v1_amp_P1	s__Roseburia_intestinalis	peak_amp_P1_corrected	0.400053	0.460258	0.384741	0.967809	0.384741	0.917612	NA	97	3
v1_amp_P1	s__Roseburia_inulinivorans	peak_amp_P1_corrected	-0.608246	0.795707	0.444623	0.967809	0.444623	0.917612	NA	97	2
v1_amp_P1	s__Streptococcus_pasteurianus	peak_amp_P1_corrected	0.372715	0.461985	0.4198	0.967809	0.4198	0.917612	NA	97	3
v1_amp_P1	s__Sutterella_sp_CAG_397	peak_amp_P1_corrected	-0.183996	0.333522	0.581172	0.967809	0.259381	0.917612	NA	97	11
v1_amp_P1	s__Turicibacter_sanguinis	peak_amp_P1_corrected	0.378484	0.468627	0.419295	0.967809	0.419295	0.917612	NA	97	3
v1_amp_P1	s__Veillonella_dispar	peak_amp_P1_corrected	-0.125162	0.207824	0.54701	0.967809	0.384086	0.917612	NA	97	45
v1_amp_P1	s__Enterococcus_faecalis	peak_amp_P1_corrected	-0.0882642	0.221205	0.689882	0.974444	0.307795	0.917612	NA	97	33
v1_amp_P1	s__Holdemanella_biformis	peak_amp_P1_corrected	0.104011	0.268395	0.698364	0.974597	0.365738	0.917612	NA	97	16
v1_amp_P1	s__Sutterella_sp_CAG_351	peak_amp_P1_corrected	-0.181852	0.497709	0.714829	0.978692	0.328145	0.917612	NA	97	5
v1_amp_P1	s__Eubacterium_hallii	peak_amp_P1_corrected	13.0329	28.4064	0.7286	0.986322	0.420653	0.917612	NA	97	4
v1_amp_P1	s__Actinomyces_sp_HMSC035G02	peak_amp_P1_corrected	-0.110632	0.327783	0.735729	0.988852	0.249128	0.917612	NA	97	11
v1_amp_P1	s__Eubacterium_rectale	peak_amp_P1_corrected	0.567867	1.2182	0.74045	0.989473	0.334678	0.917612	NA	97	8
v1_amp_P1	s__Rothia_mucilaginosa	peak_amp_P1_corrected	0.0747884	0.227396	0.742239	0.989473	0.40648	0.917612	NA	97	26
v1_amp_P1	s__Gemmiger_formicilis	peak_amp_P1_corrected	0.143299	0.46243	0.756651	0.9902	0.438862	0.917612	NA	97	4
v1_amp_P1	s__Kluyvera_ascorbata	peak_amp_P1_corrected	0.461861	1.16581	0.795871	0.993683	0.231966	0.917612	NA	97	7
v1_amp_P1	s__Phascolarctobacterium_succinatutens	peak_amp_P1_corrected	-0.0849264	0.7237	0.78103	0.993683	0.327788	0.917612	NA	97	13
v1_amp_P1	s__Prevotella_sp_CAG_279	peak_amp_P1_corrected	1.36541	3.40731	0.779363	0.993683	0.389292	0.917612	NA	97	4
v1_amp_P1	s__Veillonella_sp_T11011_6	peak_amp_P1_corrected	0.0841287	0.297232	0.777145	0.993683	0.315174	0.917612	NA	97	12
v1_amp_P1	s__Megasphaera_micronuciformis	peak_amp_P1_corrected	0.0185836	0.435941	0.822963	0.99722	0.421827	0.917612	NA	97	33
v1_amp_P1	s__Prevotella_bivia	peak_amp_P1_corrected	-0.0983911	0.411643	0.81109	0.99722	0.314735	0.917612	NA	97	6
v1_amp_P1	s__Fusobacterium_mortiferum	peak_amp_P1_corrected	1.30797	6.90458	0.892699	0.999236	0.445146	0.917612	NA	97	4
v1_amp_P1	s__Hungatella_hathewayi	peak_amp_P1_corrected	0.265719	0.732177	0.865999	0.999236	0.244616	0.917612	NA	97	18
v1_amp_P1	s__Weissella_confusa	peak_amp_P1_corrected	0.215719	0.500394	0.889936	0.999236	0.373144	0.917612	NA	97	7
v1_amp_P1	s__Bacteroides_vulgatus	peak_amp_P1_corrected	-0.0313773	0.21343	0.88312	0.999236	0.241245	0.917612	NA	97	43
v1_amp_P1	s__Clostridium_butyricum	peak_amp_P1_corrected	-0.0762624	0.465913	0.86998	0.999236	0.41407	0.917612	NA	97	5
v1_amp_P1	s__Enterococcus_durans	peak_amp_P1_corrected	0.0474393	0.350843	0.892442	0.999236	0.458089	0.917612	NA	97	8
v1_amp_P1	s__Klebsiella_michiganensis	peak_amp_P1_corrected	-0.0478168	0.274545	0.861734	0.999236	0.236529	0.917612	NA	97	19
v1_amp_P1	s__Actinomyces_odontolyticus	peak_amp_P1_corrected	0.0288254	1.10471	0.931107	0.999527	0.436704	0.917612	NA	97	7
v1_amp_P1	s__Clostridium_sp_CAG_299	peak_amp_P1_corrected	0.278169	1.23854	0.92714	0.999527	0.453243	0.917612	NA	97	4
v1_amp_P1	s__Streptococcus_agalactiae	peak_amp_P1_corrected	0.048064	0.500603	0.923511	0.999527	0.33266	0.917612	NA	97	4
v1_amp_P1	s__Klebsiella_variicola	peak_amp_P1_corrected	0.133051	0.352438	0.999512	1	0.172748	0.917612	NA	97	48
v1_amp_P1	s__Lactococcus_lactis	peak_amp_P1_corrected	0.133319	0.706954	1	1	0.453285	0.917612	NA	97	20
v1_amp_P1	s__Anaeroglobus_geminatus	peak_amp_P1_corrected	-5.87498	NA	NA	NA	0.326128	0.917612	Fitting error (NA p-value returned from fitting procedure)	97	2
v1_amp_P1	s__Bacteroides_plebeius	peak_amp_P1_corrected	0.143637	NA	NA	NA	0.434506	0.917612	Fitting error (NA p-value returned from fitting procedure)	97	2
v1_amp_P1	s__Butyricicoccus_pullicaecorum	peak_amp_P1_corrected	-139.775	NA	NA	NA	0.202243	0.917612	Fitting error (NA p-value returned from fitting procedure)	97	2
v1_amp_P1	s__Clostridiales_bacterium_1_7_47FAA	peak_amp_P1_corrected	-0.702293	NA	NA	NA	0.331425	0.917612	Fitting error (NA p-value returned from fitting procedure)	97	2
v1_amp_P1	s__Clostridiales_bacterium_KLE1615	peak_amp_P1_corrected	7.43613	NA	NA	NA	0.442747	0.917612	Fitting error (NA p-value returned from fitting procedure)	97	2
v1_amp_P1	s__Coprobacter_secundus	peak_amp_P1_corrected	-1.04357	NA	NA	NA	0.468694	0.917612	Fitting error (NA p-value returned from fitting procedure)	97	2
v1_amp_P1	s__Dialister_invisus	peak_amp_P1_corrected	-27.9437	NA	NA	NA	0.35371	0.917612	Fitting error (NA p-value returned from fitting procedure)	97	2
v1_amp_P1	s__Gordonibacter_pamelaeae	peak_amp_P1_corrected	3.79953	NA	NA	NA	0.224743	0.917612	Fitting error (NA p-value returned from fitting procedure)	97	2
v1_amp_P1	s__Kocuria_kristinae	peak_amp_P1_corrected	15.0856	NA	NA	NA	0.217035	0.917612	Fitting error (NA p-value returned from fitting procedure)	97	3
v1_amp_P1	s__Prevotella_stercorea	peak_amp_P1_corrected	148.07	NA	NA	NA	0.316118	0.917612	Fitting error (NA p-value returned from fitting procedure)	97	3
v1_amp_P1	s__Prevotella_timonensis	peak_amp_P1_corrected	1.77103	NA	NA	NA	0.171376	0.917612	Fitting error (NA p-value returned from fitting procedure)	97	3
v1_amp_P1	s__Roseburia_intestinalis	peak_amp_P1_corrected	17.47	NA	NA	NA	0.384741	0.917612	Fitting error (NA p-value returned from fitting procedure)	97	3
v1_amp_P1	s__Roseburia_inulinivorans	peak_amp_P1_corrected	3.25892	NA	NA	NA	0.444623	0.917612	Fitting error (NA p-value returned from fitting procedure)	97	2
v1_amp_P1	s__Streptococcus_oralis	peak_amp_P1_corrected	1.22046	NA	NA	NA	0.316515	0.917612	Fitting error (NA p-value returned from fitting procedure)	97	3
v1_amp_P1	s__Streptococcus_pasteurianus	peak_amp_P1_corrected	0.0813602	NA	NA	NA	0.4198	0.917612	Fitting error (NA p-value returned from fitting procedure)	97	3
v1_amp_P1	s__Turicibacter_sanguinis	peak_amp_P1_corrected	15.708	NA	NA	NA	0.419295	0.917612	Fitting error (NA p-value returned from fitting procedure)	97	3
v1_latency_N1	s__Bacteroides_caccae	peak_latency_N1	-0.559071	0.526419	0.400113	0.905091	0.640135	0.918969	NA	97	17
v1_latency_N1	s__Prevotella_copri	peak_latency_N1	0.592841	0.739858	0.391421	0.905091	0.629632	0.918969	NA	97	30
v1_latency_N1	s__Prevotella_sp_AM42_24	peak_latency_N1	3.21495	3.058	0.395309	0.905091	0.634348	0.918969	NA	97	5
v1_latency_N1	s__Streptococcus_salivarius	peak_latency_N1	-0.416638	0.33956	0.385593	0.905091	0.622504	0.918969	NA	97	80
v1_latency_N1	s__Bifidobacterium_longum	peak_latency_N1	0.25659	0.296495	0.386812	0.905091	0.624	0.918969	NA	97	83
v1_latency_N1	s__Enterococcus_gallinarum	peak_latency_N1	-0.184671	0.218785	0.398628	0.905091	0.638352	0.918969	NA	97	34
v1_latency_N1	s__Prevotella_bivia	peak_latency_N1	-1.21474	1.1624	0.40307	0.906074	0.643674	0.918969	NA	97	6
v1_latency_N1	s__Bacteroides_caccae	peak_latency_N1	0.204023	0.260227	0.433029	0.91542	0.640135	0.918969	NA	97	17
v1_latency_N1	s__Enterococcus_gallinarum	peak_latency_N1	-0.468091	0.478207	0.449805	0.916134	0.638352	0.918969	NA	97	34
v1_latency_N1	s__Prevotella_sp_AM42_24	peak_latency_N1	-0.303692	0.459252	0.508437	0.925733	0.634348	0.918969	NA	97	5
v1_latency_N1	s__Dielma_fastidiosa	peak_latency_N1	-0.278567	0.583241	0.632922	0.929234	0.632922	0.918969	NA	97	3
v1_latency_N1	s__Prevotella_bivia	peak_latency_N1	-0.202031	0.410739	0.622809	0.929234	0.643674	0.918969	NA	97	6
v1_latency_N1	s__Streptococcus_salivarius	peak_latency_N1	0.0467704	0.264792	0.859798	0.9947	0.622504	0.918969	NA	97	80
v1_latency_N1	s__Bifidobacterium_longum	peak_latency_N1	-0.0525089	0.32218	0.957616	0.999709	0.624	0.918969	NA	97	83
v1_latency_N1	s__Prevotella_copri	peak_latency_N1	0.00894848	0.21901	0.967409	0.999709	0.629632	0.918969	NA	97	30
v1_latency_N1	s__Dielma_fastidiosa	peak_latency_N1	0.377151	NA	NA	NA	0.632922	0.918969	Fitting error (NA p-value returned from fitting procedure)	97	3
v2_amp_P1	s__Solobacterium_moorei	peak_amp_P1_corrected	-0.761511	0.941631	0.418679	0.934507	0.418679	0.920378	NA	86	2
v2_amp_P1	s__Solobacterium_moorei	peak_amp_P1_corrected	58.8167	NA	NA	NA	0.418679	0.920378	Fitting error (NA p-value returned from fitting procedure)	86	2
v2_latency_P1	s__Clostridium_citroniae	peak_latency_P1_corrected	-2.31145	1.86837	0.250258	0.911195	0.437887	0.922282	NA	86	9
v2_latency_P1	s__Firmicutes_bacterium_CAG_114	peak_latency_P1_corrected	4.7358	2.91677	0.253468	0.911195	0.44269	0.922282	NA	86	5
v2_latency_P1	s__Lactobacillus_ruminis	peak_latency_P1_corrected	-0.957198	0.818335	0.248153	0.911195	0.434726	0.922282	NA	86	15
v2_latency_P1	s__Rothia_mucilaginosa	peak_latency_P1_corrected	0.27421	0.23831	0.249879	0.911195	0.437319	0.922282	NA	86	24
v2_latency_P1	s__Firmicutes_bacterium_CAG_114	peak_latency_P1_corrected	-0.542453	0.510562	0.288025	0.921438	0.44269	0.922282	NA	86	5
v2_latency_P1	s__Bacteroides_sp_CAG_530	peak_latency_P1_corrected	0.426154	0.541469	0.431263	0.95853	0.431263	0.922282	NA	86	2
v2_latency_P1	s__Veillonella_seminalis	peak_latency_P1_corrected	-0.639724	0.813519	0.431653	0.95853	0.431653	0.922282	NA	86	2
v2_latency_P1	s__Rothia_mucilaginosa	peak_latency_P1_corrected	-0.167425	0.503805	0.658859	0.978177	0.437319	0.922282	NA	86	24
v2_latency_P1	s__Clostridium_citroniae	peak_latency_P1_corrected	-0.0623616	0.345515	0.856769	0.978177	0.437887	0.922282	NA	86	9
v2_latency_P1	s__Lactobacillus_ruminis	peak_latency_P1_corrected	0.0426183	0.276069	0.877313	0.978177	0.434726	0.922282	NA	86	15
v2_latency_P1	s__Bacteroides_sp_CAG_530	peak_latency_P1_corrected	-4.10665	NA	NA	NA	0.431263	0.922282	Fitting error (NA p-value returned from fitting procedure)	86	2
v2_latency_P1	s__Veillonella_seminalis	peak_latency_P1_corrected	4.07761	NA	NA	NA	0.431653	0.922282	Fitting error (NA p-value returned from fitting procedure)	86	2
v2_amp_N2	s__Leuconostoc_garlicum	peak_amp_N2_corrected	1.69237	1.02251	0.175063	0.902239	0.31948	0.924658	NA	86	9
v2_amp_N2	s__Roseburia_inulinivorans	peak_amp_N2_corrected	0.996233	0.616367	0.177017	0.902239	0.3227	0.924658	NA	86	24
v2_amp_N2	s__Dialister_pneumosintes	peak_amp_N2_corrected	0.833857	0.617498	0.176894	0.902239	0.322496	0.924658	NA	86	6
v2_amp_N2	s__Roseburia_inulinivorans	peak_amp_N2_corrected	-0.23905	0.231668	0.302135	0.93395	0.3227	0.924658	NA	86	24
v2_amp_N2	s__Leuconostoc_garlicum	peak_amp_N2_corrected	0.29028	0.420269	0.489754	0.944072	0.31948	0.924658	NA	86	9
v2_amp_N2	s__Dialister_pneumosintes	peak_amp_N2_corrected	0.507474	2.92446	0.897263	0.984321	0.322496	0.924658	NA	86	6
v1_amp_P1	s__Clostridium_neonatale	peak_amp_P1_corrected	-0.428156	0.439882	0.27501	0.915951	0.474389	0.92486	NA	97	49
v1_amp_P1	s__Clostridium_neonatale	peak_amp_P1_corrected	0.186134	0.209849	0.375085	0.953488	0.474389	0.92486	NA	97	49
v2_latency_P1	s__Oscillibacter_sp_CAG_241	peak_latency_P1_corrected	0.335962	0.445471	0.450746	0.965457	0.450746	0.926361	NA	86	3
v2_latency_P1	s__Oscillibacter_sp_CAG_241	peak_latency_P1_corrected	-1.70203	NA	NA	NA	0.450746	0.926361	Fitting error (NA p-value returned from fitting procedure)	86	3
v2_amp_N2	s__Clostridium_spiroforme	peak_amp_N2_corrected	0.979738	0.596543	0.216922	0.902239	0.386789	0.926484	NA	86	8
v2_amp_N2	s__Coprococcus_catus	peak_amp_N2_corrected	1.53482	0.946704	0.186333	0.902239	0.337946	0.926484	NA	86	9
v2_amp_N2	s__Lactobacillus_delbrueckii	peak_amp_N2_corrected	2.0735	0.611861	0.199552	0.902239	0.359282	0.926484	NA	86	4
v2_amp_N2	s__Streptococcus_infantarius	peak_amp_N2_corrected	-7.0401	3.97709	0.214869	0.902239	0.383569	0.926484	NA	86	5
v2_amp_N2	s__Clostridium_sp_CAG_299	peak_amp_N2_corrected	-0.400666	0.320767	0.211634	0.902239	0.378479	0.926484	NA	86	7
v2_amp_N2	s__Eisenbergiella_massiliensis	peak_amp_N2_corrected	0.653371	0.495528	0.187324	0.902239	0.339558	0.926484	NA	86	8
v2_amp_N2	s__Lachnospiraceae_bacterium_2_1_46FAA	peak_amp_N2_corrected	-0.460096	0.353117	0.19259	0.902239	0.348088	0.926484	NA	86	5
v2_amp_N2	s__Prevotella_buccae	peak_amp_N2_corrected	-0.475307	0.378436	0.209124	0.902239	0.374515	0.926484	NA	86	4
v2_amp_N2	s__Veillonella_atypica	peak_amp_N2_corrected	-0.327325	0.260185	0.208374	0.902239	0.373328	0.926484	NA	86	58
v2_amp_N2	s__Veillonella_sp_T11011_6	peak_amp_N2_corrected	-0.335028	0.260258	0.197993	0.902239	0.356784	0.926484	NA	86	14
v2_amp_N2	s__Anaerotruncus_colihominis	peak_amp_N2_corrected	-0.894185	0.760906	0.227545	0.904889	0.403314	0.926484	NA	86	16
v2_amp_N2	s__Clostridium_innocuum	peak_amp_N2_corrected	-0.34972	0.308411	0.222482	0.904889	0.395465	0.926484	NA	86	54
v2_amp_N2	s__Veillonella_dispar	peak_amp_N2_corrected	-0.300898	0.249307	0.227456	0.904889	0.403176	0.926484	NA	86	56
v2_amp_N2	s__Lactobacillus_oris	peak_amp_N2_corrected	-0.990235	0.618692	0.234392	0.909033	0.413844	0.926484	NA	86	5
v2_amp_N2	s__Phascolarctobacterium_succinatutens	peak_amp_N2_corrected	-1.06057	0.91276	0.237207	0.909033	0.418147	0.926484	NA	86	15
v2_amp_N2	s__Veillonella_dispar	peak_amp_N2_corrected	-0.397919	0.36437	0.233345	0.909033	0.403176	0.926484	NA	86	56
v2_amp_N2	s__Acidaminococcus_fermentans	peak_amp_N2_corrected	0.862242	0.730093	0.237602	0.909033	0.418749	0.926484	NA	86	4
v2_amp_N2	s__Clostridium_sp_CAG_221	peak_amp_N2_corrected	0.766687	0.502455	0.239543	0.911178	0.421705	0.926484	NA	86	13
v2_amp_N2	s__Clostridium_spiroforme	peak_amp_N2_corrected	0.393651	0.437416	0.368149	0.93395	0.386789	0.926484	NA	86	8
v2_amp_N2	s__Eubacterium_sp_CAG_115	peak_amp_N2_corrected	0.875177	0.957031	0.36047	0.93395	0.36047	0.926484	NA	86	2
v2_amp_N2	s__Eubacterium_sp_CAG_251	peak_amp_N2_corrected	-0.38458	0.422577	0.362778	0.93395	0.362778	0.926484	NA	86	3
v2_amp_N2	s__Lactobacillus_delbrueckii	peak_amp_N2_corrected	-0.351539	0.387629	0.364462	0.93395	0.359282	0.926484	NA	86	4
v2_amp_N2	s__Mitsuokella_jalaludinii	peak_amp_N2_corrected	0.868434	0.931414	0.351139	0.93395	0.351139	0.926484	NA	86	2
v2_amp_N2	s__Monoglobus_pectinilyticus	peak_amp_N2_corrected	-0.428487	0.465835	0.357664	0.93395	0.357664	0.926484	NA	86	2
v2_amp_N2	s__Phascolarctobacterium_succinatutens	peak_amp_N2_corrected	0.32823	0.328006	0.316979	0.93395	0.418147	0.926484	NA	86	15
v2_amp_N2	s__Bacteroides_plebeius	peak_amp_N2_corrected	0.8431	0.941908	0.370735	0.934107	0.370735	0.926484	NA	86	2
v2_amp_N2	s__Alistipes_onderdonkii	peak_amp_N2_corrected	0.791838	0.92514	0.392046	0.939805	0.392046	0.926484	NA	86	2
v2_amp_N2	s__Clostridium_sp_CAG_242	peak_amp_N2_corrected	0.700285	0.817569	0.391696	0.939805	0.391696	0.926484	NA	86	2
v2_amp_N2	s__Solobacterium_moorei	peak_amp_N2_corrected	0.774581	0.902012	0.390492	0.939805	0.390492	0.926484	NA	86	2
v2_amp_N2	s__Candida_albicans	peak_amp_N2_corrected	0.799636	0.946109	0.398008	0.940553	0.398008	0.926484	NA	86	2
v2_amp_N2	s__Firmicutes_bacterium_CAG_65_45_313	peak_amp_N2_corrected	0.612449	0.728851	0.400743	0.940557	0.400743	0.926484	NA	86	3
v2_amp_N2	s__Clostridium_innocuum	peak_amp_N2_corrected	-0.189183	0.236391	0.423539	0.943033	0.395465	0.926484	NA	86	54
v2_amp_N2	s__Coprococcus_catus	peak_amp_N2_corrected	0.313376	0.40043	0.433864	0.943033	0.337946	0.926484	NA	86	9
v2_amp_N2	s__Klebsiella_oxytoca	peak_amp_N2_corrected	0.692092	0.868865	0.425715	0.943033	0.425715	0.926484	NA	86	2
v2_amp_N2	s__Kluyvera_ascorbata	peak_amp_N2_corrected	0.692092	0.868865	0.425715	0.943033	0.425715	0.926484	NA	86	2
v2_amp_N2	s__Streptococcus_infantarius	peak_amp_N2_corrected	0.37746	0.534317	0.479918	0.944072	0.383569	0.926484	NA	86	5
v2_amp_N2	s__Prevotella_buccae	peak_amp_N2_corrected	2.08615	1.98479	0.500228	0.947256	0.374515	0.926484	NA	86	4
v2_amp_N2	s__Acidaminococcus_fermentans	peak_amp_N2_corrected	3.60401	4.124	0.551384	0.957545	0.418749	0.926484	NA	86	4
v2_amp_N2	s__Veillonella_atypica	peak_amp_N2_corrected	-0.163513	0.374134	0.534604	0.957545	0.373328	0.926484	NA	86	58
v2_amp_N2	s__Clostridium_sp_CAG_299	peak_amp_N2_corrected	0.864884	1.33934	0.599552	0.962331	0.378479	0.926484	NA	86	7
v2_amp_N2	s__Lachnospiraceae_bacterium_2_1_46FAA	peak_amp_N2_corrected	-1.86928	4.99277	0.731747	0.970532	0.348088	0.926484	NA	86	5
v2_amp_N2	s__Clostridium_sp_CAG_221	peak_amp_N2_corrected	-0.0915546	0.284087	0.747243	0.970532	0.421705	0.926484	NA	86	13
v2_amp_N2	s__Eisenbergiella_massiliensis	peak_amp_N2_corrected	-0.293173	1.73446	0.831534	0.984321	0.339558	0.926484	NA	86	8
v2_amp_N2	s__Veillonella_sp_T11011_6	peak_amp_N2_corrected	-0.0137382	0.374771	0.797689	0.984321	0.356784	0.926484	NA	86	14
v2_amp_N2	s__Anaerotruncus_colihominis	peak_amp_N2_corrected	0.0622233	0.281987	0.825357	0.984321	0.403314	0.926484	NA	86	16
v2_amp_N2	s__Lactobacillus_oris	peak_amp_N2_corrected	-0.00963745	0.42368	0.981852	0.999691	0.413844	0.926484	NA	86	5
v2_amp_N2	s__Alistipes_onderdonkii	peak_amp_N2_corrected	-57.8427	NA	NA	NA	0.392046	0.926484	Fitting error (NA p-value returned from fitting procedure)	86	2
v2_amp_N2	s__Bacteroides_plebeius	peak_amp_N2_corrected	-9.71532	NA	NA	NA	0.370735	0.926484	Fitting error (NA p-value returned from fitting procedure)	86	2
v2_amp_N2	s__Candida_albicans	peak_amp_N2_corrected	4.44735	NA	NA	NA	0.398008	0.926484	Fitting error (NA p-value returned from fitting procedure)	86	2
v2_amp_N2	s__Clostridium_sp_CAG_242	peak_amp_N2_corrected	1.49861	NA	NA	NA	0.391696	0.926484	Fitting error (NA p-value returned from fitting procedure)	86	2
v2_amp_N2	s__Eubacterium_sp_CAG_115	peak_amp_N2_corrected	-10.3472	NA	NA	NA	0.36047	0.926484	Fitting error (NA p-value returned from fitting procedure)	86	2
v2_amp_N2	s__Eubacterium_sp_CAG_251	peak_amp_N2_corrected	2.37375	NA	NA	NA	0.362778	0.926484	Fitting error (NA p-value returned from fitting procedure)	86	3
v2_amp_N2	s__Firmicutes_bacterium_CAG_65_45_313	peak_amp_N2_corrected	-20.5419	NA	NA	NA	0.400743	0.926484	Fitting error (NA p-value returned from fitting procedure)	86	3
v2_amp_N2	s__Klebsiella_oxytoca	peak_amp_N2_corrected	1.17109	NA	NA	NA	0.425715	0.926484	Fitting error (NA p-value returned from fitting procedure)	86	2
v2_amp_N2	s__Kluyvera_ascorbata	peak_amp_N2_corrected	-22.0846	NA	NA	NA	0.425715	0.926484	Fitting error (NA p-value returned from fitting procedure)	86	2
v2_amp_N2	s__Mitsuokella_jalaludinii	peak_amp_N2_corrected	-5.38813	NA	NA	NA	0.351139	0.926484	Fitting error (NA p-value returned from fitting procedure)	86	2
v2_amp_N2	s__Monoglobus_pectinilyticus	peak_amp_N2_corrected	-1.37413	NA	NA	NA	0.357664	0.926484	Fitting error (NA p-value returned from fitting procedure)	86	2
v2_amp_N2	s__Solobacterium_moorei	peak_amp_N2_corrected	-5.10256	NA	NA	NA	0.390492	0.926484	Fitting error (NA p-value returned from fitting procedure)	86	2
v1_latency_N2	s__Acidaminococcus_sp_CAG_542	peak_latency_N2_corrected	-1.52832	0.978136	0.136943	0.866954	0.255133	0.927207	NA	97	8
v1_latency_N2	s__Actinomyces_odontolyticus	peak_latency_N2_corrected	-1.7934	0.984883	0.113454	0.866954	0.214036	0.927207	NA	97	7
v1_latency_N2	s__Actinomyces_sp_HMSC035G02	peak_latency_N2_corrected	-0.709532	0.557018	0.146654	0.866954	0.271801	0.927207	NA	97	11
v1_latency_N2	s__Anaerostipes_caccae	peak_latency_N2_corrected	-0.864541	0.673026	0.141684	0.866954	0.173657	0.927207	NA	97	15
v1_latency_N2	s__Anaerostipes_hadrus	peak_latency_N2_corrected	-1.49654	0.871804	0.0884038	0.866954	0.168992	0.927207	NA	97	11
v1_latency_N2	s__Bacteroides_xylanisolvens	peak_latency_N2_corrected	-1.13479	0.993339	0.205474	0.866954	0.368729	0.927207	NA	97	13
v1_latency_N2	s__Bifidobacterium_kashiwanohense	peak_latency_N2_corrected	1.40179	0.854548	0.195957	0.866954	0.257073	0.927207	NA	97	18
v1_latency_N2	s__Clostridium_butyricum	peak_latency_N2_corrected	-3.03778	0.424586	0.0192201	0.866954	0.0380709	0.927207	NA	97	5
v1_latency_N2	s__Clostridium_paraputrificum	peak_latency_N2_corrected	-0.793817	0.45729	0.0449559	0.866954	0.0878907	0.927207	NA	97	33
v1_latency_N2	s__Clostridium_perfringens	peak_latency_N2_corrected	-1.1942	0.930551	0.163599	0.866954	0.0969655	0.927207	NA	97	13
v1_latency_N2	s__Clostridium_sp_CAG_221	peak_latency_N2_corrected	8.52816	2.05939	0.155296	0.866954	0.286476	0.927207	NA	97	4
v1_latency_N2	s__Coprococcus_comes	peak_latency_N2_corrected	-0.881896	0.526564	0.115336	0.866954	0.217369	0.927207	NA	97	7
v1_latency_N2	s__Enterobacter_cloacae_complex	peak_latency_N2_corrected	1.61379	0.680598	0.0637091	0.866954	0.123359	0.927207	NA	97	21
v1_latency_N2	s__Enterococcus_avium	peak_latency_N2_corrected	-0.338944	0.390999	0.192362	0.866954	0.272601	0.927207	NA	97	41
v1_latency_N2	s__Enterococcus_casseliflavus	peak_latency_N2_corrected	-2.74395	0.942113	0.198422	0.866954	0.357473	0.927207	NA	97	4
v1_latency_N2	s__Eubacterium_limosum	peak_latency_N2_corrected	-1.10354	0.736637	0.122356	0.866954	0.229741	0.927207	NA	97	10
v1_latency_N2	s__Eubacterium_rectale	peak_latency_N2_corrected	-2.58499	0.737107	0.0138329	0.866954	0.0274744	0.927207	NA	97	8
v1_latency_N2	s__Eubacterium_sp_CAG_38	peak_latency_N2_corrected	2.44253	0.678833	0.195148	0.866954	0.352214	0.927207	NA	97	4
v1_latency_N2	s__Kluyvera_cryocrescens	peak_latency_N2_corrected	1.62543	0.556028	0.138056	0.866954	0.103003	0.927207	NA	97	5
v1_latency_N2	s__Lactobacillus_casei_group	peak_latency_N2_corrected	-1.61313	0.856049	0.0889806	0.866954	0.170044	0.927207	NA	97	8
v1_latency_N2	s__Lactobacillus_fermentum	peak_latency_N2_corrected	1.71131	0.647023	0.0542815	0.866954	0.105617	0.927207	NA	97	12
v1_latency_N2	s__Lactobacillus_mucosae	peak_latency_N2_corrected	-1.5067	0.660801	0.0639919	0.866954	0.123889	0.927207	NA	97	7
v1_latency_N2	s__Lactobacillus_vaginalis	peak_latency_N2_corrected	1.67072	0.721217	0.0750543	0.866954	0.144476	0.927207	NA	97	15
v1_latency_N2	s__Mitsuokella_jalaludinii	peak_latency_N2_corrected	-2.10903	0.329884	0.0245217	0.866954	0.00596111	0.927207	NA	97	5
v1_latency_N2	s__Mitsuokella_multacida	peak_latency_N2_corrected	-4.29107	0.698882	0.100821	0.866954	0.191478	0.927207	NA	97	4
v1_latency_N2	s__Raoultella_ornithinolytica	peak_latency_N2_corrected	-1.00843	0.765248	0.159201	0.866954	0.293058	0.927207	NA	97	10
v1_latency_N2	s__Rothia_mucilaginosa	peak_latency_N2_corrected	-0.601482	0.465271	0.108301	0.866954	0.204874	0.927207	NA	97	26
v1_latency_N2	s__Ruminococcus_torques	peak_latency_N2_corrected	0.922417	0.401326	0.131279	0.866954	0.245324	0.927207	NA	97	18
v1_latency_N2	s__Streptococcus_parasanguinis	peak_latency_N2_corrected	-0.433107	0.338727	0.0888911	0.866954	0.169881	0.927207	NA	97	56
v1_latency_N2	s__Streptococcus_peroris	peak_latency_N2_corrected	-1.27484	0.917174	0.135148	0.866954	0.25203	0.927207	NA	97	14
v1_latency_N2	s__Streptococcus_salivarius	peak_latency_N2_corrected	-0.257428	0.333933	0.198898	0.866954	0.203539	0.927207	NA	97	80
v1_latency_N2	s__Streptococcus_vestibularis	peak_latency_N2_corrected	-1.07302	0.556539	0.049841	0.866954	0.0971978	0.927207	NA	97	13
v1_latency_N2	s__Varibaculum_cambriense	peak_latency_N2_corrected	4.72445	1.25271	0.0708073	0.866954	0.136601	0.927207	NA	97	5
v1_latency_N2	s__Veillonella_atypica	peak_latency_N2_corrected	-0.409662	0.373585	0.125392	0.866954	0.235061	0.927207	NA	97	69
v1_latency_N2	s__Veillonella_dispar	peak_latency_N2_corrected	-0.39741	0.389882	0.149545	0.866954	0.276726	0.927207	NA	97	45
v1_latency_N2	s__Veillonella_rogosae	peak_latency_N2_corrected	-1.30068	1.00821	0.165661	0.866954	0.303878	0.927207	NA	97	13
v1_latency_N2	s__Veillonella_tobetsuensis	peak_latency_N2_corrected	-0.579107	0.519104	0.167836	0.866954	0.307504	0.927207	NA	97	14
v1_latency_N2	s__Actinomyces_graevenitzii	peak_latency_N2_corrected	-0.673918	0.476597	0.157356	0.866954	0.289951	0.927207	NA	97	10
v1_latency_N2	s__Actinomyces_turicensis	peak_latency_N2_corrected	-0.942616	0.75124	0.20957	0.866954	0.20957	0.927207	NA	97	3
v1_latency_N2	s__Allisonella_histaminiformans	peak_latency_N2_corrected	0.462303	0.286646	0.106787	0.866954	0.202171	0.927207	NA	97	13
v1_latency_N2	s__Anaerostipes_caccae	peak_latency_N2_corrected	0.46101	0.272735	0.0909658	0.866954	0.173657	0.927207	NA	97	15
v1_latency_N2	s__Bacteroides_dorei	peak_latency_N2_corrected	-1.43893	0.624595	0.0212345	0.866954	0.0420181	0.927207	NA	97	9
v1_latency_N2	s__Bacteroides_fragilis	peak_latency_N2_corrected	-0.390613	0.258215	0.130345	0.866954	0.243701	0.927207	NA	97	30
v1_latency_N2	s__Bacteroides_sp_CAG_530	peak_latency_N2_corrected	0.489038	0.331728	0.140424	0.866954	0.261129	0.927207	NA	97	7
v1_latency_N2	s__Bifidobacterium_adolescentis	peak_latency_N2_corrected	0.335589	0.242207	0.165886	0.866954	0.304253	0.927207	NA	97	21
v1_latency_N2	s__Bifidobacterium_catenulatum	peak_latency_N2_corrected	-1.77679	0.99459	0.0740248	0.866954	0.0740248	0.927207	NA	97	3
v1_latency_N2	s__Bifidobacterium_kashiwanohense	peak_latency_N2_corrected	-0.463875	0.31279	0.138068	0.866954	0.257073	0.927207	NA	97	18
v1_latency_N2	s__Bifidobacterium_pseudocatenulatum	peak_latency_N2_corrected	-0.302075	0.229074	0.187277	0.866954	0.339481	0.927207	NA	97	39
v1_latency_N2	s__Clostridiales_bacterium_1_7_47FAA	peak_latency_N2_corrected	0.6399	0.484555	0.186637	0.866954	0.186637	0.927207	NA	97	2
v1_latency_N2	s__Clostridium_bolteae	peak_latency_N2_corrected	0.307275	0.244533	0.208906	0.866954	0.374171	0.927207	NA	97	21
v1_latency_N2	s__Clostridium_perfringens	peak_latency_N2_corrected	0.55439	0.28251	0.0497187	0.866954	0.0969655	0.927207	NA	97	13
v1_latency_N2	s__Coprobacter_secundus	peak_latency_N2_corrected	0.699523	0.567183	0.217453	0.866954	0.217453	0.927207	NA	97	2
v1_latency_N2	s__Dialister_sp_CAG_486	peak_latency_N2_corrected	-0.569236	0.325953	0.0807459	0.866954	0.154972	0.927207	NA	97	18
v1_latency_N2	s__Eggerthella_lenta	peak_latency_N2_corrected	-0.291734	0.232283	0.209137	0.866954	0.374535	0.927207	NA	97	37
v1_latency_N2	s__Enterobacter_cloacae_complex	peak_latency_N2_corrected	-0.416608	0.29495	0.157811	0.866954	0.123359	0.927207	NA	97	21
v1_latency_N2	s__Enterococcus_avium	peak_latency_N2_corrected	0.317062	0.218699	0.147123	0.866954	0.272601	0.927207	NA	97	41
v1_latency_N2	s__Enterococcus_faecium	peak_latency_N2_corrected	0.385072	0.221153	0.0816487	0.866954	0.156631	0.927207	NA	97	40
v1_latency_N2	s__Eubacterium_rectale	peak_latency_N2_corrected	0.521015	0.32582	0.109801	0.866954	0.0274744	0.927207	NA	97	8
v1_latency_N2	s__Gemmiger_formicilis	peak_latency_N2_corrected	0.758778	0.439486	0.0842552	0.866954	0.161412	0.927207	NA	97	4
v1_latency_N2	s__Klebsiella_michiganensis	peak_latency_N2_corrected	0.382785	0.268889	0.154568	0.866954	0.285245	0.927207	NA	97	19
v1_latency_N2	s__Klebsiella_pneumoniae	peak_latency_N2_corrected	-0.433101	0.225892	0.0552008	0.866954	0.107355	0.927207	NA	97	53
v1_latency_N2	s__Klebsiella_quasipneumoniae	peak_latency_N2_corrected	-0.467896	0.251353	0.0626722	0.866954	0.121417	0.927207	NA	97	34
v1_latency_N2	s__Klebsiella_variicola	peak_latency_N2_corrected	-0.452879	0.229492	0.0484499	0.866954	0.0945525	0.927207	NA	97	48
v1_latency_N2	s__Kluyvera_cryocrescens	peak_latency_N2_corrected	0.762029	0.393665	0.0529008	0.866954	0.103003	0.927207	NA	97	5
v1_latency_N2	s__Lachnospiraceae_bacterium_OF09_33XD	peak_latency_N2_corrected	0.722476	0.575978	0.209716	0.866954	0.209716	0.927207	NA	97	2
v1_latency_N2	s__Lactobacillus_mucosae	peak_latency_N2_corrected	0.64127	0.356008	0.0716591	0.866954	0.123889	0.927207	NA	97	7
v1_latency_N2	s__Lactobacillus_ruminis	peak_latency_N2_corrected	0.444124	0.27863	0.110945	0.866954	0.209582	0.927207	NA	97	13
v1_latency_N2	s__Lactobacillus_vaginalis	peak_latency_N2_corrected	0.383122	0.264749	0.147865	0.866954	0.144476	0.927207	NA	97	15
v1_latency_N2	s__Leuconostoc_garlicum	peak_latency_N2_corrected	0.538336	0.338194	0.111431	0.866954	0.210444	0.927207	NA	97	8
v1_latency_N2	s__Megasphaera_sp_MJR8396C	peak_latency_N2_corrected	-1.57813	1.09874	0.150915	0.866954	0.150915	0.927207	NA	97	3
v1_latency_N2	s__Mitsuokella_jalaludinii	peak_latency_N2_corrected	1.38614	0.466829	0.00298501	0.866954	0.00596111	0.927207	NA	97	5
v1_latency_N2	s__Odoribacter_splanchnicus	peak_latency_N2_corrected	0.940939	0.483127	0.0514625	0.866954	0.100277	0.927207	NA	97	4
v1_latency_N2	s__Phascolarctobacterium_succinatutens	peak_latency_N2_corrected	0.50168	0.274218	0.0673259	0.866954	0.130119	0.927207	NA	97	13
v1_latency_N2	s__Prevotella_sp_CAG_279	peak_latency_N2_corrected	0.624218	0.428132	0.14484	0.866954	0.268701	0.927207	NA	97	4
v1_latency_N2	s__Raoultella_ornithinolytica	peak_latency_N2_corrected	0.439625	0.322376	0.172662	0.866954	0.293058	0.927207	NA	97	10
v1_latency_N2	s__Roseburia_faecis	peak_latency_N2_corrected	0.527369	0.373063	0.157474	0.866954	0.29015	0.927207	NA	97	5
v1_latency_N2	s__Slackia_isoflavoniconvertens	peak_latency_N2_corrected	0.633505	0.284495	0.0259626	0.866954	0.0512512	0.927207	NA	97	13
v1_latency_N2	s__Streptococcus_salivarius	peak_latency_N2_corrected	0.543366	0.337643	0.107553	0.866954	0.203539	0.927207	NA	97	80
v1_latency_N2	s__Streptococcus_thermophilus	peak_latency_N2_corrected	0.447518	0.237279	0.0592896	0.866954	0.115064	0.927207	NA	97	26
v1_latency_N2	s__Veillonella_sp_CAG_933	peak_latency_N2_corrected	-0.672757	0.480175	0.161194	0.866954	0.296405	0.927207	NA	97	10
v1_latency_N2	s__Klebsiella_pneumoniae	peak_latency_N2_corrected	-0.415818	0.493024	0.223207	0.869418	0.107355	0.927207	NA	97	53
v1_latency_N2	s__Eggerthella_lenta	peak_latency_N2_corrected	0.690442	0.340123	0.231938	0.876964	0.374535	0.927207	NA	97	37
v1_latency_N2	s__Actinomyces_odontolyticus	peak_latency_N2_corrected	-0.691476	0.578704	0.232137	0.876964	0.214036	0.927207	NA	97	7
v1_latency_N2	s__Lactobacillus_ruminis	peak_latency_N2_corrected	-0.641102	0.676038	0.240769	0.901226	0.209582	0.927207	NA	97	13
v1_latency_N2	s__Bacteroides_plebeius	peak_latency_N2_corrected	-0.927843	0.800535	0.246444	0.901787	0.246444	0.927207	NA	97	2
v1_latency_N2	s__Actinomyces_graevenitzii	peak_latency_N2_corrected	2.39767	1.80878	0.27011	0.908703	0.289951	0.927207	NA	97	10
v1_latency_N2	s__Bacteroides_fragilis	peak_latency_N2_corrected	1.33755	0.972483	0.269044	0.908703	0.243701	0.927207	NA	97	30
v1_latency_N2	s__Clostridium_paraputrificum	peak_latency_N2_corrected	0.255954	0.225274	0.255877	0.908703	0.0878907	0.927207	NA	97	33
v1_latency_N2	s__Prevotella_stercorea	peak_latency_N2_corrected	0.536587	0.499742	0.282945	0.908703	0.282945	0.927207	NA	97	3
v1_latency_N2	s__Roseburia_inulinivorans	peak_latency_N2_corrected	-1.16518	1.0905	0.285305	0.908703	0.285305	0.927207	NA	97	2
v1_latency_N2	s__Streptococcus_thermophilus	peak_latency_N2_corrected	-0.646208	0.795082	0.293332	0.910111	0.115064	0.927207	NA	97	26
v1_latency_N2	s__Lactobacillus_fermentum	peak_latency_N2_corrected	0.286724	0.281865	0.309039	0.917763	0.105617	0.927207	NA	97	12
v1_latency_N2	s__Streptococcus_infantis	peak_latency_N2_corrected	-0.85757	0.847338	0.311502	0.917763	0.311502	0.927207	NA	97	3
v1_latency_N2	s__Veillonella_atypica	peak_latency_N2_corrected	0.253512	0.245569	0.30191	0.917763	0.235061	0.927207	NA	97	69
v1_latency_N2	s__Gemmiger_formicilis	peak_latency_N2_corrected	-1.34724	0.888028	0.331716	0.934617	0.161412	0.927207	NA	97	4
v1_latency_N2	s__Clostridium_sp_CAG_221	peak_latency_N2_corrected	-0.798663	0.832262	0.337242	0.934617	0.286476	0.927207	NA	97	4
v1_latency_N2	s__Eubacterium_limosum	peak_latency_N2_corrected	-0.399932	0.416754	0.337238	0.934617	0.229741	0.927207	NA	97	10
v1_latency_N2	s__Slackia_isoflavoniconvertens	peak_latency_N2_corrected	-0.20101	0.405626	0.352848	0.936171	0.0512512	0.927207	NA	97	13
v1_latency_N2	s__Enterococcus_casseliflavus	peak_latency_N2_corrected	0.380213	0.409966	0.353705	0.936171	0.357473	0.927207	NA	97	4
v1_latency_N2	s__Haemophilus_haemolyticus	peak_latency_N2_corrected	-0.846697	0.903215	0.34854	0.936171	0.34854	0.927207	NA	97	2
v1_latency_N2	s__Kocuria_kristinae	peak_latency_N2_corrected	0.548853	0.610237	0.368435	0.936171	0.368435	0.927207	NA	97	3
v1_latency_N2	s__Parabacteroides_goldsteinii	peak_latency_N2_corrected	0.490045	0.553169	0.375679	0.936171	0.375679	0.927207	NA	97	3
v1_latency_N2	s__Streptococcus_infantarius	peak_latency_N2_corrected	-0.842818	0.904937	0.35167	0.936171	0.35167	0.927207	NA	97	2
v1_latency_N2	s__Veillonella_tobetsuensis	peak_latency_N2_corrected	0.239622	0.283455	0.397908	0.94477	0.307504	0.927207	NA	97	14
v1_latency_N2	s__Coprococcus_comes	peak_latency_N2_corrected	0.297004	0.37084	0.423192	0.963702	0.217369	0.927207	NA	97	7
v1_latency_N2	s__Streptococcus_vestibularis	peak_latency_N2_corrected	0.216689	0.276401	0.433061	0.973492	0.0971978	0.927207	NA	97	13
v1_latency_N2	s__Bacteroides_dorei	peak_latency_N2_corrected	2.51376	2.85094	0.453051	0.97557	0.0420181	0.927207	NA	97	9
v1_latency_N2	s__Klebsiella_michiganensis	peak_latency_N2_corrected	-0.167767	0.793771	0.632626	0.97557	0.285245	0.927207	NA	97	19
v1_latency_N2	s__Klebsiella_quasipneumoniae	peak_latency_N2_corrected	-0.125961	0.508933	0.513657	0.97557	0.121417	0.927207	NA	97	34
v1_latency_N2	s__Klebsiella_variicola	peak_latency_N2_corrected	-0.120043	0.491275	0.507261	0.97557	0.0945525	0.927207	NA	97	48
v1_latency_N2	s__Leuconostoc_garlicum	peak_latency_N2_corrected	-0.341381	0.674325	0.449382	0.97557	0.210444	0.927207	NA	97	8
v1_latency_N2	s__Phascolarctobacterium_succinatutens	peak_latency_N2_corrected	-0.0113811	0.514427	0.671327	0.97557	0.130119	0.927207	NA	97	13
v1_latency_N2	s__Prevotella_sp_CAG_279	peak_latency_N2_corrected	-0.438763	1.10001	0.656169	0.97557	0.268701	0.927207	NA	97	4
v1_latency_N2	s__Clostridium_butyricum	peak_latency_N2_corrected	0.193773	0.457432	0.671849	0.97557	0.0380709	0.927207	NA	97	5
v1_latency_N2	s__Lactobacillus_casei_group	peak_latency_N2_corrected	-0.31739	0.435318	0.465941	0.97557	0.170044	0.927207	NA	97	8
v1_latency_N2	s__Mitsuokella_multacida	peak_latency_N2_corrected	-0.395671	0.545139	0.467952	0.97557	0.191478	0.927207	NA	97	4
v1_latency_N2	s__Rothia_mucilaginosa	peak_latency_N2_corrected	0.102508	0.231442	0.657832	0.97557	0.204874	0.927207	NA	97	26
v1_latency_N2	s__Ruminococcus_torques	peak_latency_N2_corrected	0.132525	0.258584	0.6083	0.97557	0.245324	0.927207	NA	97	18
v1_latency_N2	s__Streptococcus_peroris	peak_latency_N2_corrected	-0.205954	0.319249	0.518849	0.97557	0.25203	0.927207	NA	97	14
v1_latency_N2	s__Varibaculum_cambriense	peak_latency_N2_corrected	0.175217	0.411742	0.670434	0.97557	0.136601	0.927207	NA	97	5
v1_latency_N2	s__Veillonella_dispar	peak_latency_N2_corrected	0.158019	0.211924	0.455886	0.97557	0.276726	0.927207	NA	97	45
v1_latency_N2	s__Enterococcus_faecium	peak_latency_N2_corrected	0.0451011	0.429168	0.694435	0.976998	0.156631	0.927207	NA	97	40
[truncated: 17,142 more rows]
